# Supplementary material for: Genotypes and phylogenetic analysis of adenovirus in children with respiratory infection in Buenos Aires, Argentina (2000–2018)
Source: PLoS One. 2021 Mar 8;16(3):e0248191. doi: 10.1371/journal.pone.0248191 (PMC7939361; doi:10.1371/journal.pone.0248191)
Supplement: S1 Table — (XLSX) [file pone.0248191.s005.xlsx]

## Sheet: Supplementary Table 1
Accession	Definition	Pubmed_ID	Pubmed_Link	Isolate	Clone	Country	Collection_date	Organism	Serotype	Strain
AB243009	Human adenovirus 7d gene for hexon, complete cds.	15593177	Link			Japan:Kyoto	10-Jan-2003	Human adenovirus 7d	7dx
AB243118	Human adenovirus 7d gene for hexon, complete cds.	15593177	Link			Japan:Osaka	10-Jan-2003	Human adenovirus 7d	7dx
AB330088	Human adenovirus 7 gene for hexon, complete cds, strain: Gomen.	18385435	Link					Human adenovirus 7		Gomen
AB685342	Human adenovirus 7 gene hexon, partial cds, strain: 10_/Mongolia/hexon.	22814149	Link			Mongolia	2010	Human adenovirus 7		10_/Mongolia/hexon
AB685346	Human adenovirus 7 gene hexon, partial cds, strain: 10_02887/Mongolia/hexon.	22814149	Link			Mongolia	2010	Human adenovirus 7		10_02887/Mongolia/hexon
AB685350	Human adenovirus 7 gene hexon, partial cds, strain: 10_03220/Mongolia/hexon.	22814149	Link			Mongolia	2010	Human adenovirus 7		10_03220/Mongolia/hexon
AB685352	Human adenovirus 7 gene hexon, partial cds, strain: 10_03309/Mongolia/hexon.	22814149	Link			Mongolia	2010	Human adenovirus 7		10_03309/Mongolia/hexon
AB685353	Human adenovirus 7 gene hexon, partial cds, strain: 10_03355/Mongolia/hexon.	22814149	Link			Mongolia	2010	Human adenovirus 7		10_03355/Mongolia/hexon
AB685356	Human adenovirus 7 gene hexon, partial cds, strain: 10_03427/Mongolia/hexon.	22814149	Link			Mongolia	2010	Human adenovirus 7		10_03427/Mongolia/hexon
AB685364	Human adenovirus 7 gene hexon, partial cds, strain: 11_00869/Mongolia/hexon.	22814149	Link			Mongolia	2011	Human adenovirus 7		11_00869/Mongolia/hexon
AB685366	Human adenovirus 7 gene hexon, partial cds, strain: 11_01599/Mongolia/hexon.	22814149	Link			Mongolia	2011	Human adenovirus 7		11_01599/Mongolia/hexon
AB685367	Human adenovirus 7 gene hexon, partial cds, strain: 11_01685/Mongolia/hexon.	22814149	Link			Mongolia	2011	Human adenovirus 7		11_01685/Mongolia/hexon
AB685368	Human adenovirus 7 gene hexon, partial cds, strain: 11_01832/Mongolia/hexon.	22814149	Link			Mongolia	2011	Human adenovirus 7		11_01832/Mongolia/hexon
AB742363	Human adenovirus 7h hexon gene for capsid protein, partial cds, strain: PHL/TTa164/2011.					Philippines	2011	Human adenovirus 7h	7	PHL/TTa164/2011
AB742364	Human adenovirus 7h hexon gene for capsid protein, partial cds, strain: PHL/TTa227/2011.					Philippines	2011	Human adenovirus 7h	7	PHL/TTa227/2011
AB742365	Human adenovirus 7h hexon gene for capsid protein, partial cds, strain: PHL/TTa290/2011.					Philippines	2011	Human adenovirus 7h	7	PHL/TTa290/2011
AB742366	Human adenovirus 7h hexon gene for capsid protein, partial cds, strain: PHL/TTa407/2011.					Philippines	2011	Human adenovirus 7h	7	PHL/TTa407/2011
AB742367	Human adenovirus 7h hexon gene for capsid protein, partial cds, strain: PHL/TTa410/2011.					Philippines	2011	Human adenovirus 7h	7	PHL/TTa410/2011
AB742368	Human adenovirus 7h hexon gene for capsid protein, partial cds, strain: PHL/TTa679/2011.					Philippines	2011	Human adenovirus 7h	7	PHL/TTa679/2011
AB742369	Human adenovirus 7h hexon gene for capsid protein, partial cds, strain: PHL/TTa696/2011.					Philippines	2011	Human adenovirus 7h	7	PHL/TTa696/2011
AC_000018 BK005235	Human adenovirus type 7, complete genome.	15448340	Link					Human adenovirus 7	7
AF053085	Human adenovirus type 7 strain S-1058 hexon protein gene, complete cds.							Human adenovirus 7		S-1058
AF053086	Human adenovirus type 7 strain 383 hexon protein gene, complete cds.							Human adenovirus 7		383
AF053087	Human adenovirus type 7 strain bal hexon protein gene, complete cds.							Human adenovirus 7		bal
AF065065	Human adenovirus type 7 pVI core protein (pVI) gene, partial cds; hexon protein (hexon) gene, complete cds; and p23 protease gene, partial cds.	10074533	Link					Human adenovirus 7		Gomen
AF065066	Human adenovirus type 7a S-1058 pVI core protein (pVI) gene, partial cds; hexon protein (hexon) gene, complete cds; and p23 protease gene, partial cds.	10074533	Link					Human adenovirus 7a		S-1058
AF065067	Human adenovirus type 7a strain 55142 pVI core protein (pVI) gene, partial cds; hexon protein (hexon) gene, complete cds; and p23 protease gene, partial cds.	10074533	Link					Human adenovirus 7a		55142
AF065068	Human adenovirus type 7a Kn T96-0620 pVI core protein (pVI) gene, partial cds; hexon protein (hexon) gene, complete cds; and p23 protease gene, partial cds.	10074533	Link					Human adenovirus 7a		Kn T96-0620
AF321311	Human adenovirus type 7 isolate 2000026865 pVI core protein and hexon protein genes, partial cds.	11927024	Link	2000026865		Israel		Human adenovirus 7
AF515814	Human adenovirus type 7 hexon protein gene, complete cds.							Human adenovirus 7
AY337253	Human adenovirus type 7 isolate 2.1152.AV7.V.GL.97 hexon gene, partial cds.	15071026	Link	2.1152.AV7.V.GL.97				Human adenovirus 7
AY337254	Human adenovirus type 7 isolate 21.1150.AV7.V.GL.97 hexon gene, partial cds.	15071026	Link	21.1150.AV7.V.GL.97				Human adenovirus 7
AY337255	Human adenovirus type 7 isolate 22.1212.AV7.V.GL.97 hexon gene, partial cds.	15071026	Link	22.1212.AV7.V.GL.97				Human adenovirus 7
AY337256	Human adenovirus type 7 isolate 8.1302.AV7.V.GL.97 hexon gene, partial cds.	15071026	Link	8.1302.AV7.V.GL.97				Human adenovirus 7
AY337257	Human adenovirus type 7 isolate 50.1275.AV7.V.GL.97 hexon gene, partial cds.	15071026	Link	50.1275.AV7.V.GL.97				Human adenovirus 7
AY337258	Human adenovirus type 7 isolate 3.0141.AV7.V.GL.96 hexon gene, partial cds.	15071026	Link	3.0141.AV7.V.GL.96				Human adenovirus 7
AY495969	Human adenovirus type 7 vaccine strain, complete genome.					China		Human adenovirus 7		vaccine strain
AY594255	Human adenovirus type 7 strain Gomen, complete genome.	15661145	Link					Human adenovirus 7	7	Gomen
AY594256	Human adenovirus type 7 vaccine strain, complete genome.	16000418	Link					Human adenovirus 7	7
AY601634	Human adenovirus type 7 strain NHRC 1315, complete genome.	16481660	Link			USA: Illinois, NTC Great Lakes		Human adenovirus 7	7	NHRC 1315
AY769945	Human adenovirus type 7 strain 95-81 hexon protein gene, complete cds.	15890114	Link					Human adenovirus 7		95-81
AY769946	Human adenovirus type 7 strain 99-95 hexon protein gene, complete cds.	15890114	Link					Human adenovirus 7		99-95
DQ115455	Human adenovirus type 7 hexon protein gene, partial cds.	16502282	Link					Human adenovirus 7		Gomen
GQ265844	Human adenovirus 7 isolate AF1 hexon protein gene, partial cds.			AF1		South Korea	2005	Human adenovirus 7	7
GQ265845	Human adenovirus 7 isolate AF2 hexon protein gene, partial cds.			AF2		South Korea	2005	Human adenovirus 7	7
GQ265846	Human adenovirus 7 isolate AF3 hexon protein gene, partial cds.			AF3		South Korea	2005	Human adenovirus 7	7
GQ265847	Human adenovirus 7 isolate DA4 hexon protein gene, partial cds.			DA4		South Korea	2006	Human adenovirus 7	7
GQ265848	Human adenovirus 7 isolate DA5 hexon protein gene, partial cds.			DA5		South Korea	2006	Human adenovirus 7	7
GQ265849	Human adenovirus 7 isolate DA6 hexon protein gene, partial cds.			DA6		South Korea	2006	Human adenovirus 7	7
GQ265850	Human adenovirus 7 isolate DA7 hexon protein gene, partial cds.			DA7		South Korea	2006	Human adenovirus 7	7
GQ265851	Human adenovirus 7 isolate DA8 hexon protein gene, partial cds.			DA8		South Korea	2006	Human adenovirus 7	7
GQ265852	Human adenovirus 7 isolate DA9 hexon protein gene, partial cds.			DA9		South Korea	2006	Human adenovirus 7	7
GQ265853	Human adenovirus 7 isolate DA10 hexon protein gene, partial cds.			DA10		South Korea	2006	Human adenovirus 7	7
GQ478341	Human adenovirus 7 strain GZ08, complete genome.	21740937	Link			China	01-Feb-2008	Human adenovirus 7		GZ08
GU230898	Human adenovirus 7 strain 0901HZ/ShX/CHN/2009 hexon protein gene, complete cds.	21241515	Link			China:Shaanxi Province	08-Jan-2009	Human adenovirus 7	7	0901HZ/ShX/CHN/2009
HM057191	Human adenovirus 7d2 strain SLE/2008/USA hexon gene, partial cds.	21074489	Link			USA		Human adenovirus 7d2		SLE/2008/USA
HQ659699	Human adenovirus 7 strain gz07, complete genome.	21371333	Link			China	Nov-2007	Human adenovirus 7	7	gz07
JF800905	Human adenovirus 7 strain 0901HZ/ShX/CHN/2009, complete genome.	23409258	Link			China: Shaanxi Province	08-Jan-2009	Human adenovirus 7	7	0901HZ/ShX/CHN/2009
JN860676	Human adenovirus 66 strain 87-922, complete genome.	22158846	Link			Argentina	1987	Human adenovirus 66		87-922
JN860677	Human adenovirus 7d2 strain FS2154, complete genome.					USA	2009	Human adenovirus 7d2		FS2154
JQ360620	Human adenovirus 7 strain 1101/SJZ/CHN/2011 hexon protein gene, complete cds.					China	26-Jul-2011	Human adenovirus 7	7	1101/SJZ/CHN/2011
JQ360621	Human adenovirus 7 strain 1104/SJZ/CHN/2011 hexon protein gene, complete cds.					China	26-Jul-2011	Human adenovirus 7	7	1104/SJZ/CHN/2011
JQ360622	Human adenovirus 7 strain 1106/SJZ/CHN/2011 hexon protein gene, complete cds.					China	26-Jul-2011	Human adenovirus 7	7	1106/SJZ/CHN/2011
JQ412673	Human adenovirus 7 isolate CQ1165 hexon gene, partial cds.			CQ1165		China	2010	Human adenovirus 7
JQ412674	Human adenovirus 7 isolate CQ1298 hexon gene, partial cds.			CQ1298		China	2011	Human adenovirus 7
JQ412675	Human adenovirus 7 isolate CQ1108 hexon gene, partial cds.			CQ1108		China	2010	Human adenovirus 7
JQ412676	Human adenovirus 7 isolate CQ742 hexon gene, partial cds.			CQ742		China	2009	Human adenovirus 7
JQ412677	Human adenovirus 7 isolate CQ779 hexon gene, partial cds.			CQ779		China	2009	Human adenovirus 7
JQ412678	Human adenovirus 7 isolate CQ784 hexon gene, partial cds.			CQ784		China	2009	Human adenovirus 7
JQ412679	Human adenovirus 7 isolate CQ836 hexon gene, partial cds.			CQ836		China	2010	Human adenovirus 7
JQ412680	Human adenovirus 7 isolate CQ902 hexon gene, partial cds.			CQ902		China	2010	Human adenovirus 7
JQ412681	Human adenovirus 7 isolate CQ1065 hexon gene, partial cds.			CQ1065		China	2010	Human adenovirus 7
JQ412682	Human adenovirus 7 isolate CQ1066 hexon gene, partial cds.			CQ1066		China	2010	Human adenovirus 7
JQ412683	Human adenovirus 7 isolate CQ1084 hexon gene, partial cds.			CQ1084		China	2010	Human adenovirus 7
JQ412684	Human adenovirus 7 isolate CQ1093 hexon gene, partial cds.			CQ1093		China	2010	Human adenovirus 7
JQ412685	Human adenovirus 7 isolate CQ1109 hexon gene, partial cds.			CQ1109		China	2010	Human adenovirus 7
JQ412686	Human adenovirus 7 isolate CQ1111 hexon gene, partial cds.			CQ1111		China	2010	Human adenovirus 7
JQ412687	Human adenovirus 7 isolate CQ1119 hexon gene, partial cds.			CQ1119		China	2010	Human adenovirus 7
JQ412688	Human adenovirus 7 isolate CQ1151 hexon gene, partial cds.			CQ1151		China	2010	Human adenovirus 7
JQ412689	Human adenovirus 7 isolate CQ1176 hexon gene, partial cds.			CQ1176		China	2010	Human adenovirus 7
JQ412690	Human adenovirus 7 isolate CQ1198 hexon gene, partial cds.			CQ1198		China	2010	Human adenovirus 7
JQ412691	Human adenovirus 7 isolate CQ1232 hexon gene, partial cds.			CQ1232		China	2010	Human adenovirus 7
JQ412692	Human adenovirus 7 isolate CQ1241 hexon gene, partial cds.			CQ1241		China	2010	Human adenovirus 7
JQ412693	Human adenovirus 7 isolate CQ1277 hexon gene, partial cds.			CQ1277		China	2011	Human adenovirus 7
JQ412694	Human adenovirus 7 isolate CQ1279 hexon gene, partial cds.			CQ1279		China	2011	Human adenovirus 7
JQ412695	Human adenovirus 7 isolate CQ1287 hexon gene, partial cds.			CQ1287		China	2011	Human adenovirus 7
JQ412696	Human adenovirus 7 isolate CQ1299 hexon gene, partial cds.			CQ1299		China	2011	Human adenovirus 7
JQ412697	Human adenovirus 7 isolate CQ1301 hexon gene, partial cds.			CQ1301		China	2011	Human adenovirus 7
JQ412698	Human adenovirus 7 isolate CQ1310 hexon gene, partial cds.			CQ1310		China	2011	Human adenovirus 7
JQ412699	Human adenovirus 7 isolate CQ1314 hexon gene, partial cds.			CQ1314		China	2011	Human adenovirus 7
JQ412700	Human adenovirus 7 isolate CQ1352 hexon gene, partial cds.			CQ1352		China	2011	Human adenovirus 7
JQ412701	Human adenovirus 7 isolate CQ1353 hexon gene, partial cds.			CQ1353		China	2011	Human adenovirus 7
JQ412702	Human adenovirus 7 isolate CQ1354 hexon gene, partial cds.			CQ1354		China	2011	Human adenovirus 7
JQ412703	Human adenovirus 7 isolate CQ1355 hexon gene, partial cds.			CQ1355		China	2011	Human adenovirus 7
JQ412704	Human adenovirus 7 isolate CQ1356 hexon gene, partial cds.			CQ1356		China	2011	Human adenovirus 7
JQ412705	Human adenovirus 7 isolate CQ1487 hexon gene, partial cds.			CQ1487		China	2011	Human adenovirus 7
JQ412706	Human adenovirus 7 isolate CQ1569 hexon gene, partial cds.			CQ1569		China	2011	Human adenovirus 7
JQ412707	Human adenovirus 7 isolate CQ1625 hexon gene, partial cds.			CQ1625		China	2011	Human adenovirus 7
JQ412708	Human adenovirus 7 isolate CQ1633 hexon gene, partial cds.			CQ1633		China	2011	Human adenovirus 7
JQ412709	Human adenovirus 7 isolate CQ1634 hexon gene, partial cds.			CQ1634		China	2011	Human adenovirus 7
JQ412710	Human adenovirus 7 isolate CQ1635 hexon gene, partial cds.			CQ1635		China	2011	Human adenovirus 7
JQ412711	Human adenovirus 7 isolate CQ1670 hexon gene, partial cds.			CQ1670		China	2011	Human adenovirus 7
JQ412712	Human adenovirus 7 isolate CQ1686 hexon gene, partial cds.			CQ1686		China	2011	Human adenovirus 7
JQ412713	Human adenovirus 7 isolate CQ1687 hexon gene, partial cds.			CQ1687		China	2011	Human adenovirus 7
JQ412714	Human adenovirus 7 isolate CQ1694 hexon gene, partial cds.			CQ1694		China	2011	Human adenovirus 7
JQ412715	Human adenovirus 7 isolate CQ1722 hexon gene, partial cds.			CQ1722		China	2011	Human adenovirus 7
JQ412716	Human adenovirus 7 isolate CQ1729 hexon gene, partial cds.			CQ1729		China	2011	Human adenovirus 7
JQ412717	Human adenovirus 7 isolate CQ1736 hexon gene, partial cds.			CQ1736		China	2011	Human adenovirus 7
JQ412718	Human adenovirus 7 isolate CQ1750 hexon gene, partial cds.			CQ1750		China	2011	Human adenovirus 7
JX174426	Human adenovirus 7 strain TW1494 hexon gene, complete cds.	23092602	Link			Taiwan	2011	Human adenovirus 7		TW1494
JX174427	Human adenovirus 7 strain TW018 hexon gene, complete cds.	23092602	Link			Taiwan	2011	Human adenovirus 7		TW018
JX174428	Human adenovirus 7 strain TW019 hexon gene, complete cds.	23092602	Link			Taiwan	2011	Human adenovirus 7		TW019
JX174429	Human adenovirus 7 strain TW025 hexon gene, complete cds.	23092602	Link			Taiwan	2011	Human adenovirus 7		TW025
JX174430	Human adenovirus 7 strain TW237 hexon gene, complete cds.	23092602	Link			Taiwan	2011	Human adenovirus 7		TW237
JX625134	Human adenovirus 7 isolate CQ1198, complete genome.			CQ1198		China	Nov-2010	Human adenovirus 7
KC440171	Human adenovirus 7 strain human/CHN/DG01/2011/7[P7H7F7], complete genome.	25482188	Link			China	06-Mar-2011	Human adenovirus 7		human/CHN/DG01/2011/7[P7H7F7]
KC456143	Human adenovirus 7 isolate 0864/Taiwan/2011 hexon protein gene, complete cds.			0864/Taiwan/2011		Taiwan	2011	Human adenovirus 7
KC456144	Human adenovirus 7 isolate 1205/Taiwan/2011 hexon protein gene, complete cds.			1205/Taiwan/2011		Taiwan	2011	Human adenovirus 7
KC456145	Human adenovirus 7 isolate 1777/Taiwan/2011 hexon protein gene, complete cds.			1777/Taiwan/2011		Taiwan	2011	Human adenovirus 7
KC456146	Human adenovirus 7 isolate 1781/Taiwan/2011 hexon protein gene, complete cds.			1781/Taiwan/2011		Taiwan	2011	Human adenovirus 7
KC456147	Human adenovirus 7 isolate 1796/Taiwan/2011 hexon protein gene, complete cds.			1796/Taiwan/2011		Taiwan	2011	Human adenovirus 7
KC456148	Human adenovirus 7 isolate 1798/Taiwan/2011 hexon protein gene, complete cds.			1798/Taiwan/2011		Taiwan	2011	Human adenovirus 7
KC456149	Human adenovirus 7 isolate 1825/Taiwan/2011 hexon protein gene, complete cds.			1825/Taiwan/2011		Taiwan	2011	Human adenovirus 7
KC456150	Human adenovirus 7 isolate 1853/Taiwan/2011 hexon protein gene, complete cds.			1853/Taiwan/2011		Taiwan	2011	Human adenovirus 7
KC456151	Human adenovirus 7 isolate 1873/Taiwan/2011 hexon protein gene, complete cds.			1873/Taiwan/2011		Taiwan	2011	Human adenovirus 7
KC456152	Human adenovirus 7 isolate 1933/Taiwan/2011 hexon protein gene, complete cds.			1933/Taiwan/2011		Taiwan	2011	Human adenovirus 7
KC456153	Human adenovirus 7 isolate 1965/Taiwan/2011 hexon protein gene, complete cds.			1965/Taiwan/2011		Taiwan	2011	Human adenovirus 7
KC456154	Human adenovirus 7 isolate 2110/Taiwan/2011 hexon protein gene, complete cds.			2110/Taiwan/2011		Taiwan	2011	Human adenovirus 7
KC456155	Human adenovirus 7 isolate 2391/Taiwan/2011 hexon protein gene, complete cds.			2391/Taiwan/2011		Taiwan	2011	Human adenovirus 7
KC456156	Human adenovirus 7 isolate 2394/Taiwan/2011 hexon protein gene, complete cds.			2394/Taiwan/2011		Taiwan	2011	Human adenovirus 7
KC456157	Human adenovirus 7 isolate 2705/Taiwan/2011 hexon protein gene, complete cds.			2705/Taiwan/2011		Taiwan	2011	Human adenovirus 7
KC456158	Human adenovirus 7 isolate T060/Taiwan/2011 hexon protein gene, complete cds.			T060/Taiwan/2011		Taiwan	2011	Human adenovirus 7
KC456159	Human adenovirus 7 isolate T083/Taiwan/2011 hexon protein gene, complete cds.			T083/Taiwan/2011		Taiwan	2011	Human adenovirus 7
KC570878	Human adenovirus 7 strain N2834/TW/02 hexon gene, partial cds.	24073254	Link			Taiwan	05-Sep-2002	Human adenovirus 7		N2834/TW/02
KC570908	Human adenovirus 7 strain N6019/TW/11 hexon gene, partial cds.	24073254	Link			Taiwan	02-May-2011	Human adenovirus 7		N6019/TW/11
KC689913	Human adenovirus 7 strain SXWN1203 hexon gene, complete cds.	23734976	Link			China	26-Feb-2012	Human adenovirus 7	7	SXWN1203
KC689914	Human adenovirus 7 strain SXWN1204 hexon gene, complete cds.	23734976	Link			China	26-Feb-2012	Human adenovirus 7	7	SXWN1204
KC689915	Human adenovirus 7 strain SXWN1205 hexon gene, complete cds.	23734976	Link			China	26-Feb-2012	Human adenovirus 7	7	SXWN1205
KC857700	Human adenovirus 7 strain HAdV B7 XZ2011-93, complete genome.					China	25-Jan-2012	Human adenovirus 7		HAdV B7 XZ2011-93
KJ019879	Human adenovirus 7 strain XY6/XY/CHN/2013, complete genome.	2.63387e+07	Link			China	2013	Human adenovirus 7		XY6/XY/CHN/2013
KJ019880	Human adenovirus 7 strain XY1/XY/CHN/2012, complete genome.	26338697	Link			China	2012	Human adenovirus 7		XY1/XY/CHN/2012
KJ019881	Human adenovirus 7 strain L34/XY/CHN/2012, complete genome.	26338697	Link			China	2012	Human adenovirus 7		L34/XY/CHN/2012
KJ019882	Human adenovirus 7 strain K57/JM/CHN/2012, complete genome.	26338697	Link			China	2012	Human adenovirus 7		K57/JM/CHN/2012
KJ019883	Human adenovirus 7 strain K22/JM/CHN/2013, complete genome.	26338697	Link			China	2013	Human adenovirus 7		K22/JM/CHN/2013
KJ019884	Human adenovirus 7 strain CDC228/JM/CHN/2012, complete genome.	26338697	Link			China	2012	Human adenovirus 7		CDC228/JM/CHN/2012
KJ019885	Human adenovirus 7 strain H12/JM/CHN/2012, complete genome.	26338697	Link			China	2012	Human adenovirus 7		H12/JM/CHN/2012
KJ019886	Human adenovirus 7 strain H18/JM/CHN/2013, complete genome.	26338697	Link			China	2013	Human adenovirus 7		H18/JM/CHN/2013
KJ019887	Human adenovirus 7 strain JM11/JM/CHN/2013, complete genome.	26338697	Link			China	2013	Human adenovirus 7		JM11/JM/CHN/2013
KJ019888	Human adenovirus 7 strain L14/XY/CHN/2012, complete genome.	26338697	Link			China	2012	Human adenovirus 7		L14/XY/CHN/2012
KJ195466	Human adenovirus 7 strain GZ22 hexon gene, complete cds.					China	2010	Human adenovirus 7	7	GZ22
KM458622	Human adenovirus 7 strain BJ01 hexon protein gene, complete cds.	25816320	Link			China	2011	Human adenovirus 7	HAdV-7	BJ01
KM458626	Human adenovirus 7 strain BJ07 hexon protein gene, complete cds.	25816320	Link			China	2013	Human adenovirus 7	HAdV-7	BJ07
KP337345	Human adenovirus 7 isolate HZU2014-07 hexon gene, complete cds.	27347341	Link	HZU2014-07		China	16-Jan-2014	Human adenovirus 7	7
KP337346	Human adenovirus 7 isolate HZU2014-23 hexon gene, complete cds.	27347341	Link	HZU2014-23		China	20-Jan-2014	Human adenovirus 7	7
KP337347	Human adenovirus 7 isolate HZU2014-81 hexon gene, complete cds.	27347341	Link	HZU2014-81		China	27-Jan-2014	Human adenovirus 7	7
KP670855	Human adenovirus 7 strain human/CHN/GZ7015/2011/7[P7H7F7], complete genome.	27848998	Link			China	08-Jul-2011	Human adenovirus 7		human/CHN/GZ7015/2011/7[P7H7F7]
KP670856	Human adenovirus 7 strain human/CHN/GZ6965/2011/7[P7H7F7], complete genome.	27848998	Link			China	12-May-2011	Human adenovirus 7		human/CHN/GZ6965/2011/7[P7H7F7]
KP670857	Human adenovirus 7 strain human/CHN/GZ6784/2011/7[P7H7F7], complete genome.	27848998	Link			China	09-Mar-2011	Human adenovirus 7		human/CHN/GZ6784/2011/7[P7H7F7]
KP670858	Human adenovirus 7 strain human/CHN/GZ6080/2010/7[P7H7F7], complete genome.	27848998	Link			China	20-Jul-2010	Human adenovirus 7		human/CHN/GZ6080/2010/7[P7H7F7]
KP670859	Human adenovirus 7 strain human/CHN/GZ8987/2012/7[P7H7F7], complete genome.	27848998	Link			China	04-Aug-2012	Human adenovirus 7		human/CHN/GZ8987/2012/7[P7H7F7]
KP670860	Human adenovirus 7 strain human/CHN/GZ8546/2012/7[P7H7F7], complete genome.	27848998	Link			China	26-Apr-2012	Human adenovirus 7		human/CHN/GZ8546/2012/7[P7H7F7]
KP670861	Human adenovirus 7 strain human/CHN/GZ7052/2011/7[P7H7F7], complete genome.	27848998	Link			China	08-Aug-2011	Human adenovirus 7		human/CHN/GZ7052/2011/7[P7H7F7]
KP729815	Human adenovirus 7 isolate NUH008/Singapore/2013 hexon gene, partial cds.	26079293	Link	NUH008/Singapore/2013		Singapore	15-May-2013	Human adenovirus 7
KP729817	Human adenovirus 7 isolate KK113/Singapore/2013 hexon gene, partial cds.	26079293	Link	KK113/Singapore/2013		Singapore	04-Feb-2013	Human adenovirus 7
KP729818	Human adenovirus 7 isolate GP428/Singapore/2013 hexon gene, partial cds.	26079293	Link	GP428/Singapore/2013		Singapore	04-Mar-2013	Human adenovirus 7
KP729819	Human adenovirus 7 isolate KK050/Singapore/2013 hexon gene, partial cds.	26079293	Link	KK050/Singapore/2013		Singapore	15-Jan-2013	Human adenovirus 7
KP729820	Human adenovirus 7 isolate KK214/Singapore/2013 hexon gene, partial cds.	26079293	Link	KK214/Singapore/2013		Singapore	20-Mar-2013	Human adenovirus 7
KP729822	Human adenovirus 7 isolate NUH007/Singapore/2013 hexon gene, partial cds.	26079293	Link	NUH007/Singapore/2013		Singapore	15-May-2013	Human adenovirus 7
KP729823	Human adenovirus 7 isolate KK341/Singapore/2013 hexon gene, partial cds.	26079293	Link	KK341/Singapore/2013		Singapore	15-May-2013	Human adenovirus 7
KP729824	Human adenovirus 7 isolate KK342/Singapore/2013 hexon gene, partial cds.	26079293	Link	KK342/Singapore/2013		Singapore	15-May-2013	Human adenovirus 7
KP739841	Human adenovirus 7 strain KK113 hexon protein gene, partial cds.					Singapore	02-Feb-2013	Human adenovirus 7		KK113
KP739842	Human adenovirus 7 strain NUH007 hexon protein gene, partial cds.					Singapore	01-May-2013	Human adenovirus 7		NUH007
KP896479	Human adenovirus 7 strain Hubei/JZ01/2013, complete genome.					China	25-Feb-2013	Human adenovirus 7		Hubei/JZ01/2013
KP896480	Human adenovirus 7 strain Shanxi/TY01/2013, complete genome.					China	19-Jan-2013	Human adenovirus 7		Shanxi/TY01/2013
KP896481	Human adenovirus 7 strain Hubei/XF/2013, complete genome.					China	18-Jan-2013	Human adenovirus 7		Hubei/XF/2013
KR090752	Human adenovirus 7 isolate GZ_79_2012 hexon gene, partial cds.	27171486	Link	GZ_79_2012		China	17-Aug-2012	Human adenovirus 7	7
KR090753	Human adenovirus 7 isolate GZ_84_2012 hexon gene, partial cds.	27171486	Link	GZ_84_2012		China	23-Sep-2012	Human adenovirus 7	7
KR090755	Human adenovirus 7 isolate GZ_91_2012 hexon gene, partial cds.	27171486	Link	GZ_91_2012		China	24-Jul-2012	Human adenovirus 7	7
KR090762	Human adenovirus 3 isolate GZ_189_2013 hexon gene, partial cds.	27171486	Link	GZ_189_2013		China	21-Aug-2013	Human adenovirus B3	3
KR090765	Human adenovirus 7 isolate GZ_194_2013 hexon gene, partial cds.	27171486	Link	GZ_194_2013		China	19-Aug-2013	Human adenovirus 7	7
KR090771	Human adenovirus 7 isolate GZ_221_2013 hexon gene, partial cds.	27171486	Link	GZ_221_2013		China	23-Aug-2013	Human adenovirus 7	7
KR090773	Human adenovirus 7 isolate GZ_223_2013 hexon gene, partial cds.	27171486	Link	GZ_223_2013		China	2013-08-01	Human adenovirus 7	7
KR090778	Human adenovirus 7 isolate GZ_238_2013 hexon gene, partial cds.	27171486	Link	GZ_238_2013		China	2013-09-06	Human adenovirus 7	7
KR090781	Human adenovirus 7 isolate GZ_245_2013 hexon gene, partial cds.	27171486	Link	GZ_245_2013		China	2013-08-07	Human adenovirus 7	7
KR090782	Human adenovirus 7 isolate GZ_246_2013 hexon gene, partial cds.	27171486	Link	GZ_246_2013		China	2013-07-01	Human adenovirus 7	7
KR090786	Human adenovirus 7 isolate GZ_0260_2013 hexon gene, partial cds.	27171486	Link	GZ_0260_2013		China	2013-09-10	Human adenovirus 7	7
KR090788	Human adenovirus 7 isolate GZ_267_2013 hexon gene, partial cds.	27171486	Link	GZ_267_2013		China	2013-09-11	Human adenovirus 7	7
KR090791	Human adenovirus 7 isolate GZ_320_2013 hexon gene, partial cds.	27171486	Link	GZ_320_2013		China	17-Sep-2013	Human adenovirus 7	7
KR090792	Human adenovirus 7 isolate GZ_808_2013 hexon gene, partial cds.	27171486	Link	GZ_808_2013		China	23-Aug-2013	Human adenovirus 7	7
KR090793	Human adenovirus 7 isolate GZ_02211_2013 hexon gene, partial cds.	27171486	Link	GZ_02211_2013		China	2013-08-02	Human adenovirus 7	7
KR090797	Human adenovirus 7 isolate GZ_09206_2013 hexon gene, partial cds.	27171486	Link	GZ_09206_2013		China	2013-08-07	Human adenovirus 7	7
KR090798	Human adenovirus 7 isolate GZ_12211_2013 hexon gene, partial cds.	27171486	Link	GZ_12211_2013		China	2013-08-12	Human adenovirus 7	7
KR090807	Human adenovirus 7 isolate GZ_40_2011 hexon gene, partial cds.	27171486	Link	GZ_40_2011		China	14-Sep-2011	Human adenovirus 7	7
KR090810	Human adenovirus 7 isolate GZ_49_2011 hexon gene, partial cds.	27171486	Link	GZ_49_2011		China	29-Aug-2011	Human adenovirus 7	7
KR090812	Human adenovirus 7 isolate GZ_56_2011 hexon gene, partial cds.	27171486	Link	GZ_56_2011		China	19-Aug-2011	Human adenovirus 7	7
KR090816	Human adenovirus 7 isolate GZ_91_2011 hexon gene, partial cds.	27171486	Link	GZ_91_2011		China	2011-07-06	Human adenovirus 7	7
KR090819	Human adenovirus 7 isolate GZ_108_2011 hexon gene, partial cds.	27171486	Link	GZ_108_2011		China	19-Jul-2011	Human adenovirus 7	7
KT266797	Human adenovirus 7 isolate MM hexon gene, partial cds.	26982199	Link	MM		USA	Dec-2014	Human adenovirus 7
KT266798	Human adenovirus 7 isolate VM hexon gene, partial cds.	26982199	Link	VM		USA	Dec-2014	Human adenovirus 7
KT963081	Human adenovirus 7 strain CDC 2014012.949, complete genome.	27191834	Link			USA: Oregon	19-Feb-2014	Human adenovirus 7		CDC 2014012.949
KU145057	Human adenovirus 7 isolate HAdV7/89439/MYS/2011 hexon gene, partial cds.			HAdV7/89439/MYS/2011		Malaysia: Kuala Lumpur	24-Jul-2011	Human adenovirus 7
KU145058	Human adenovirus 7 isolate HAdV7/52792/MYS/2012 hexon gene, partial cds.			HAdV7/52792/MYS/2012		Malaysia: Kuala Lumpur	30-Nov-2012	Human adenovirus 7
KU145059	Human adenovirus 7 isolate HAdV7/65275/MYS/2012 hexon gene, partial cds.			HAdV7/65275/MYS/2012		Malaysia: Kuala Lumpur	16-Dec-2012	Human adenovirus 7
KU145060	Human adenovirus 7 isolate HAdV7/73265/MYS/2012 hexon gene, partial cds.			HAdV7/73265/MYS/2012		Malaysia: Kuala Lumpur	26-Dec-2012	Human adenovirus 7
KU145061	Human adenovirus 7 isolate HAdV7/73275/MYS/2012 hexon gene, partial cds.			HAdV7/73275/MYS/2012		Malaysia: Kuala Lumpur	26-Dec-2012	Human adenovirus 7
KU145062	Human adenovirus 7 isolate HAdV7/76534/MYS/2012 hexon gene, partial cds.			HAdV7/76534/MYS/2012		Malaysia: Kuala Lumpur	31-Dec-2012	Human adenovirus 7
KU145063	Human adenovirus 7 isolate HAdV7/76850/MYS/2012 hexon gene, partial cds.			HAdV7/76850/MYS/2012		Malaysia: Kuala Lumpur	31-Dec-2012	Human adenovirus 7
KU145064	Human adenovirus 7 isolate HAdV7/23136/MYS/2011 hexon gene, partial cds.			HAdV7/23136/MYS/2011		Malaysia: Kuala Lumpur	06-Mar-2011	Human adenovirus 7
KU145065	Human adenovirus 7 isolate HAdV7/23691/MYS/2011 hexon gene, partial cds.			HAdV7/23691/MYS/2011		Malaysia: Kuala Lumpur	07-Mar-2011	Human adenovirus 7
KU145066	Human adenovirus 7 isolate HAdV7/27075/MYS/2011 hexon gene, partial cds.			HAdV7/27075/MYS/2011		Malaysia: Kuala Lumpur	14-Mar-2011	Human adenovirus 7
KU145067	Human adenovirus 7 isolate HAdV7/27185/MYS/2011 hexon gene, partial cds.			HAdV7/27185/MYS/2011		Malaysia: Kuala Lumpur	15-Mar-2011	Human adenovirus 7
KU145068	Human adenovirus 7 isolate HAdV7/33098/MYS/2011 hexon gene, partial cds.			HAdV7/33098/MYS/2011		Malaysia: Kuala Lumpur	28-Mar-2011	Human adenovirus 7
KU145069	Human adenovirus 7 isolate HAdV7/34285/MYS/2011 hexon gene, partial cds.			HAdV7/34285/MYS/2011		Malaysia: Kuala Lumpur	30-Mar-2011	Human adenovirus 7
KU145070	Human adenovirus 7 isolate HAdV7/34286/MYS/2011 hexon gene, partial cds.			HAdV7/34286/MYS/2011		Malaysia: Kuala Lumpur	30-Mar-2011	Human adenovirus 7
KU145071	Human adenovirus 7 isolate HAdV7/50997/MYS/2011 hexon gene, partial cds.			HAdV7/50997/MYS/2011		Malaysia: Kuala Lumpur	05-May-2011	Human adenovirus 7
KU145072	Human adenovirus 7 isolate HAdV7/81593/MYS/2013 hexon gene, partial cds.			HAdV7/81593/MYS/2013		Malaysia: Kuala Lumpur	07-Jan-2013	Human adenovirus 7
KU145073	Human adenovirus 7 isolate HAdV7/83068/MYS/2013 hexon gene, partial cds.			HAdV7/83068/MYS/2013		Malaysia: Kuala Lumpur	09-Jan-2013	Human adenovirus 7
KU145074	Human adenovirus 7 isolate HAdV7/87412/MYS/2013 hexon gene, partial cds.			HAdV7/87412/MYS/2013		Malaysia: Kuala Lumpur	15-Jan-2013	Human adenovirus 7
KU145075	Human adenovirus 7 isolate HAdV7/89028/MYS/2013 hexon gene, partial cds.			HAdV7/89028/MYS/2013		Malaysia: Kuala Lumpur	17-Jan-2013	Human adenovirus 7
KU145076	Human adenovirus 7 isolate HAdV7/04140/MYS/2013 hexon gene, partial cds.			HAdV7/04140/MYS/2013		Malaysia: Kuala Lumpur	10-Feb-2013	Human adenovirus 7
KU145077	Human adenovirus 7 isolate HAdV7/08433/MYS/2013 hexon gene, partial cds.			HAdV7/08433/MYS/2013		Malaysia: Kuala Lumpur	18-Feb-2013	Human adenovirus 7
KU145078	Human adenovirus 7 isolate HAdV7/14400/MYS/2013 hexon gene, partial cds.			HAdV7/14400/MYS/2013		Malaysia: Kuala Lumpur	26-Feb-2013	Human adenovirus 7
KU145079	Human adenovirus 7 isolate HAdV7/18097/MYS/2013 hexon gene, partial cds.			HAdV7/18097/MYS/2013		Malaysia: Kuala Lumpur	03-Mar-2013	Human adenovirus 7
KU145080	Human adenovirus 7 isolate HAdV7/22535/MYS/2013 hexon gene, partial cds.			HAdV7/22535/MYS/2013		Malaysia: Kuala Lumpur	08-Mar-2013	Human adenovirus 7
KU145081	Human adenovirus 7 isolate HAdV7/21673/MYS/2013 hexon gene, partial cds.			HAdV7/21673/MYS/2013		Malaysia: Kuala Lumpur	07-Mar-2013	Human adenovirus 7
KU145082	Human adenovirus 7 isolate HAdV7/24275/MYS/2013 hexon gene, partial cds.			HAdV7/24275/MYS/2013		Malaysia: Kuala Lumpur	11-Mar-2013	Human adenovirus 7
KU145083	Human adenovirus 7 isolate HAdV7/25228/MYS/2013 hexon gene, partial cds.			HAdV7/25228/MYS/2013		Malaysia: Kuala Lumpur	12-Mar-2013	Human adenovirus 7
KU145084	Human adenovirus 7 isolate HAdV7/25236/MYS/2013 hexon gene, partial cds.			HAdV7/25236/MYS/2013		Malaysia: Kuala Lumpur	12-Mar-2013	Human adenovirus 7
KU145085	Human adenovirus 7 isolate HAdV7/27045/MYS/2013 hexon gene, partial cds.			HAdV7/27045/MYS/2013		Malaysia: Kuala Lumpur	14-Mar-2013	Human adenovirus 7
KU145086	Human adenovirus 7 isolate HAdV7/30551/MYS/2013 hexon gene, partial cds.			HAdV7/30551/MYS/2013		Malaysia: Kuala Lumpur	19-Mar-2013	Human adenovirus 7
KU145087	Human adenovirus 7 isolate HAdV7/31411/MYS/2013 hexon gene, partial cds.			HAdV7/31411/MYS/2013		Malaysia: Kuala Lumpur	20-Mar-2013	Human adenovirus 7
KU145088	Human adenovirus 7 isolate HAdV7/36718/MYS/2013 hexon gene, partial cds.			HAdV7/36718/MYS/2013		Malaysia: Kuala Lumpur	26-Mar-2013	Human adenovirus 7
KU145092	Human adenovirus 7 isolate HAdV7/41143/MYS/2013 hexon gene, partial cds.			HAdV7/41143/MYS/2013		Malaysia: Kuala Lumpur	02-Apr-2013	Human adenovirus 7
KU145093	Human adenovirus 7 isolate HAdV7/49325/MYS/2013 hexon gene, partial cds.			HAdV7/49325/MYS/2013		Malaysia: Kuala Lumpur	14-Apr-2013	Human adenovirus 7
KU145094	Human adenovirus 7 isolate HAdV7/49875/MYS/2013 hexon gene, partial cds.			HAdV7/49875/MYS/2013		Malaysia: Kuala Lumpur	15-Apr-2013	Human adenovirus 7
KU145095	Human adenovirus 7 isolate HAdV7/53465/MYS/2013 hexon gene, partial cds.			HAdV7/53465/MYS/2013		Malaysia: Kuala Lumpur	19-Apr-2013	Human adenovirus 7
KU145096	Human adenovirus 7 isolate HAdV7/54534/MYS/2013 hexon gene, partial cds.			HAdV7/54534/MYS/2013		Malaysia: Kuala Lumpur	21-Apr-2013	Human adenovirus 7
KU145097	Human adenovirus 7 isolate HAdV7/56970/MYS/2013 hexon gene, partial cds.			HAdV7/56970/MYS/2013		Malaysia: Kuala Lumpur	24-Apr-2013	Human adenovirus 7
KU145098	Human adenovirus 7 isolate HAdV7/69932/MYS/2013 hexon gene, partial cds.			HAdV7/69932/MYS/2013		Malaysia: Kuala Lumpur	12-May-2013	Human adenovirus 7
KU145099	Human adenovirus 7 isolate HAdV7/70504/MYS/2013 hexon gene, partial cds.			HAdV7/70504/MYS/2013		Malaysia: Kuala Lumpur	13-May-2013	Human adenovirus 7
KU145100	Human adenovirus 7 isolate HAdV7/71649/MYS/2013 hexon gene, partial cds.			HAdV7/71649/MYS/2013		Malaysia: Kuala Lumpur	14-May-2013	Human adenovirus 7
KU145101	Human adenovirus 7 isolate HAdV7/74348/MYS/2013 hexon gene, partial cds.			HAdV7/74348/MYS/2013		Malaysia: Kuala Lumpur	17-May-2013	Human adenovirus 7
KU145102	Human adenovirus 7 isolate HAdV7/75657/MYS/2013 hexon gene, partial cds.			HAdV7/75657/MYS/2013		Malaysia: Kuala Lumpur	19-May-2013	Human adenovirus 7
KU145103	Human adenovirus 7 isolate HAdV7/75659/MYS/2013 hexon gene, partial cds.			HAdV7/75659/MYS/2013		Malaysia: Kuala Lumpur	19-May-2013	Human adenovirus 7
KU145104	Human adenovirus 7 isolate HAdV7/80707/MYS/2013 hexon gene, partial cds.			HAdV7/80707/MYS/2013		Malaysia: Kuala Lumpur	27-May-2013	Human adenovirus 7
KU145105	Human adenovirus 7 isolate HAdV7/81683/MYS/2013 hexon gene, partial cds.			HAdV7/81683/MYS/2013		Malaysia: Kuala Lumpur	28-May-2013	Human adenovirus 7
KU145106	Human adenovirus 7 isolate HAdV7/84077/MYS/2013 hexon gene, partial cds.			HAdV7/84077/MYS/2013		Malaysia: Kuala Lumpur	31-May-2013	Human adenovirus 7
KU145107	Human adenovirus 7 isolate HAdV7/85644/MYS/2013 hexon gene, partial cds.			HAdV7/85644/MYS/2013		Malaysia: Kuala Lumpur	03-Jun-2013	Human adenovirus 7
KU145108	Human adenovirus 7 isolate HAdV7/89254/MYS/2013 hexon gene, partial cds.			HAdV7/89254/MYS/2013		Malaysia: Kuala Lumpur	07-Jun-2013	Human adenovirus 7
KU145109	Human adenovirus 7 isolate HAdV7/89256/MYS/2013 hexon gene, partial cds.			HAdV7/89256/MYS/2013		Malaysia: Kuala Lumpur	07-Jun-2013	Human adenovirus 7
KU145110	Human adenovirus 7 isolate HAdV7/89986/MYS/2013 hexon gene, partial cds.			HAdV7/89986/MYS/2013		Malaysia: Kuala Lumpur	09-Jun-2013	Human adenovirus 7
KU145111	Human adenovirus 7 isolate HAdV7/00476/MYS/2013 hexon gene, partial cds.			HAdV7/00476/MYS/2013		Malaysia: Kuala Lumpur	24-Jun-2013	Human adenovirus 7
KU145112	Human adenovirus 7 isolate HAdV7/23326/MYS/2013 hexon gene, partial cds.			HAdV7/23326/MYS/2013		Malaysia: Kuala Lumpur	26-Jul-2013	Human adenovirus 7
KU145113	Human adenovirus 7 isolate HAdV7/22532/MYS/2013 hexon gene, partial cds.			HAdV7/22532/MYS/2013		Malaysia: Kuala Lumpur	25-Jul-2013	Human adenovirus 7
KU351170	Human adenovirus 7 strain WH/CHN/2015 hexon protein and fiber protein genes, complete cds; and virus-associated RNA I and virus-associated RNA II genes, complete sequence.					China	2015	Human adenovirus 7		WH/CHN/2015
KU361344	Human adenovirus 7 strain 19BOVLB/Volgograd/Rus/2014, complete genome.					Russia: Volgograd province	19-Mar-2014	Human adenovirus 7	7	19BOVLB/Volgograd/Rus/2014
KX570658	Human adenovirus 7 isolate TW-04181-2002 hexon gene, complete cds.			TW-04181-2002		Taiwan	09-Aug-2002	Human adenovirus 7	7
KX570659	Human adenovirus 7 isolate TW-01297-2011 hexon gene, complete cds.			TW-01297-2011		Taiwan	26-Apr-2011	Human adenovirus 7	7
KX570660	Human adenovirus 7 isolate TW-01397-2011 hexon gene, complete cds.			TW-01397-2011		Taiwan	06-May-2011	Human adenovirus 7	7
KX570661	Human adenovirus 7 isolate TW-01734-2011 hexon gene, complete cds.			TW-01734-2011		Taiwan	07-Jun-2011	Human adenovirus 7	7
KX570662	Human adenovirus 7 isolate TW-01743-2011 hexon gene, complete cds.			TW-01743-2011		Taiwan	07-Jun-2011	Human adenovirus 7	7
KX570663	Human adenovirus 7 isolate TW-01829-2011 hexon gene, complete cds.			TW-01829-2011		Taiwan	15-Jun-2011	Human adenovirus 7	7
KX570664	Human adenovirus 7 isolate TW-01897-2011 hexon gene, complete cds.			TW-01897-2011		Taiwan	22-Jun-2011	Human adenovirus 7	7
KX570665	Human adenovirus 7 isolate TW-02009-2011 hexon gene, complete cds.			TW-02009-2011		Taiwan	30-Jun-2011	Human adenovirus 7	7
KX570666	Human adenovirus 7 isolate TW-70413-2011 hexon gene, complete cds.			TW-70413-2011		Taiwan	15-Apr-2011	Human adenovirus 7	7
KX570667	Human adenovirus 7 isolate TW-70690-2011 hexon gene, complete cds.			TW-70690-2011		Taiwan	31-May-2011	Human adenovirus 7	7
KX570668	Human adenovirus 7 isolate TW-70898-2011 hexon gene, complete cds.			TW-70898-2011		Taiwan	25-Jun-2011	Human adenovirus 7	7
KX570669	Human adenovirus 7 isolate TW-01441-2011 hexon gene, complete cds.			TW-01441-2011		Taiwan	10-May-2011	Human adenovirus 7	7
KX570670	Human adenovirus 7 isolate TW-01774-2011 hexon gene, complete cds.			TW-01774-2011		Taiwan	09-Jun-2011	Human adenovirus 7	7
KX570671	Human adenovirus 7 isolate TW-01516-2011 hexon gene, complete cds.			TW-01516-2011		Taiwan	16-May-2011	Human adenovirus 7	7
KX570672	Human adenovirus 7 isolate TW-01424-2011 hexon gene, complete cds.			TW-01424-2011		Taiwan	09-May-2011	Human adenovirus 7	7
KX570673	Human adenovirus 7 isolate TW-01594-2011 hexon gene, complete cds.			TW-01594-2011		Taiwan	23-May-2011	Human adenovirus 7	7
KX570674	Human adenovirus 7 isolate TW-70775-2011 hexon gene, complete cds.			TW-70775-2011		Taiwan	11-Jun-2011	Human adenovirus 7	7
KX570675	Human adenovirus 7 isolate TW-01680-2011 hexon gene, complete cds.			TW-01680-2011		Taiwan	01-Jun-2011	Human adenovirus 7	7
KX570676	Human adenovirus 7 isolate TW-70428-2011 hexon gene, complete cds.			TW-70428-2011		Taiwan	19-Apr-2011	Human adenovirus 7	7
KX570677	Human adenovirus 7 isolate TW-70570-2011 hexon gene, complete cds.			TW-70570-2011		Taiwan	17-May-2011	Human adenovirus 7	7
KX570678	Human adenovirus 7 isolate TW-70591-2011 hexon gene, complete cds.			TW-70591-2011		Taiwan	19-May-2011	Human adenovirus 7	7
KX570679	Human adenovirus 7 isolate TW-02714-2004 hexon gene, complete cds.			TW-02714-2004		Taiwan	13-Oct-2004	Human adenovirus 7	7
KX570680	Human adenovirus 7 isolate TW-70736-2011 hexon gene, complete cds.			TW-70736-2011		Taiwan	07-Jun-2011	Human adenovirus 7	7
KX570681	Human adenovirus 7 isolate TW-05159-2002 hexon gene, complete cds.			TW-05159-2002		Taiwan	11-Oct-2002	Human adenovirus 7	7
KX570682	Human adenovirus 7 isolate TW-02626-2011 hexon gene, complete cds.			TW-02626-2011		Taiwan	01-Sep-2011	Human adenovirus 7	7
KX691695	Human adenovirus 7 strain JXC041/2011 hexon gene, partial cds.					China	2011	Human adenovirus 7		JXC041/2011
KX691696	Human adenovirus 7 strain JXC034/2011 hexon gene, partial cds.					China	2011	Human adenovirus 7		JXC034/2011
KX691697	Human adenovirus 7 strain JXC025/2011 hexon gene, partial cds.					China	2011	Human adenovirus 7		JXC025/2011
KX691698	Human adenovirus 7 strain JXC042/2011 hexon gene, partial cds.					China	2011	Human adenovirus 7		JXC042/2011
KX691699	Human adenovirus 7 strain JXC047/2011 hexon gene, partial cds.					China	2011	Human adenovirus 7		JXC047/2011
KX691700	Human adenovirus 7 strain JXC014/2012 hexon gene, partial cds.					China	2012	Human adenovirus 7		JXC014/2012
KX691701	Human adenovirus 7 strain JXC029/2011 hexon gene, partial cds.					China	2011	Human adenovirus 7		JXC029/2011
KX691702	Human adenovirus 7 strain JXC110/2011 hexon gene, partial cds.					China	2011	Human adenovirus 7		JXC110/2011
KX691703	Human adenovirus 7 strain JXC051/2011 hexon gene, partial cds.					China	2011	Human adenovirus 7		JXC051/2011
KX691704	Human adenovirus 7 strain JXC019/2011 hexon gene, partial cds.					China	2011	Human adenovirus 7		JXC019/2011
KX691705	Human adenovirus 7 strain JXC011/2011 hexon gene, partial cds.					China	2011	Human adenovirus 7		JXC011/2011
KX691706	Human adenovirus 7 strain JXC061/2011 hexon gene, partial cds.					China	2011	Human adenovirus 7		JXC061/2011
KX691707	Human adenovirus 7 strain JXC009/2011 hexon gene, partial cds.					China	2011	Human adenovirus 7		JXC009/2011
KX691708	Human adenovirus 7 strain JXC028/2012 hexon gene, partial cds.					China	2012	Human adenovirus 7		JXC028/2012
KX691709	Human adenovirus 7 strain JXC129/2011 hexon gene, partial cds.					China	2011	Human adenovirus 7		JXC129/2011
KX691710	Human adenovirus 7 strain JXC020/2012 hexon gene, partial cds.					China	2012	Human adenovirus 7		JXC020/2012
KX691711	Human adenovirus 7 strain JXC109/2011 hexon gene, partial cds.					China	2011	Human adenovirus 7		JXC109/2011
KX691712	Human adenovirus 7 strain JXC089/2011 hexon gene, partial cds.					China	2011	Human adenovirus 7		JXC089/2011
KX691713	Human adenovirus 7 strain JXC012/2012 hexon gene, partial cds.					China	2012	Human adenovirus 7		JXC012/2012
KX691714	Human adenovirus 7 strain JXC008/2012 hexon gene, partial cds.					China	2012	Human adenovirus 7		JXC008/2012
KX691715	Human adenovirus 7 strain JXC080/2011 hexon gene, partial cds.					China	2011	Human adenovirus 7		JXC080/2011
KX691716	Human adenovirus 7 strain JXC033/2012 hexon gene, partial cds.					China	2012	Human adenovirus 7		JXC033/2012
KX691717	Human adenovirus 7 strain JXC043/2012 hexon gene, partial cds.					China	2012	Human adenovirus 7		JXC043/2012
KX691718	Human adenovirus 7 strain JXC075/2011 hexon gene, partial cds.					China	2011	Human adenovirus 7		JXC075/2011
KX691719	Human adenovirus 7 strain JXC024/2012 hexon gene, partial cds.					China	2012	Human adenovirus 7		JXC024/2012
KX691720	Human adenovirus 7 strain JXC018/2011 hexon gene, partial cds.					China	2011	Human adenovirus 7		JXC018/2011
KX691721	Human adenovirus 7 strain JXC079/2011 hexon gene, partial cds.					China	2011	Human adenovirus 7		JXC079/2011
KX691722	Human adenovirus 7 strain JXC013/2012 hexon gene, partial cds.					China	2012	Human adenovirus 7		JXC013/2012
KX691723	Human adenovirus 7 strain JXC106/2011 hexon gene, partial cds.					China	2011	Human adenovirus 7		JXC106/2011
KX691724	Human adenovirus 7 strain JXC085/2011 hexon gene, partial cds.					China	2011	Human adenovirus 7		JXC085/2011
KX691725	Human adenovirus 7 strain JXC025/2012 hexon gene, partial cds.					China	2012	Human adenovirus 7		JXC025/2012
KX691726	Human adenovirus 7 strain JXC043/2011 hexon gene, partial cds.					China	2011	Human adenovirus 7		JXC043/2011
KX691727	Human adenovirus 7 strain JXC037/2011 hexon gene, partial cds.					China	2011	Human adenovirus 7		JXC037/2011
KX868332	Human adenovirus 66 isolate GyK053 DNA polymerase, penton base, and hexon genes, partial cds.			GyK053		Sweden	1978/2010	Human adenovirus 66
KX868340	Human adenovirus 66 isolate GyK061 DNA polymerase, penton base, and hexon genes, partial cds.			GyK061		Sweden	1978/2010	Human adenovirus 66
KX868341	Human adenovirus 66 isolate GyK062 DNA polymerase, penton base, and hexon genes, partial cds.			GyK062		Sweden	1978/2010	Human adenovirus 66
KX868352	Human adenovirus 66 isolate GyK073 hexon gene, partial cds.			GyK073		Sweden	1978/2010	Human adenovirus 66
KX868361	Human adenovirus 66 isolate GyK082 DNA polymerase, penton base, and hexon genes, partial cds.			GyK082		Sweden	1978/2010	Human adenovirus 66
KX868362	Human adenovirus 66 isolate GyK083 DNA polymerase, penton base, and hexon genes, partial cds.			GyK083		Sweden	1978/2010	Human adenovirus 66
KX868401	Human adenovirus 66 isolate GyK123 DNA polymerase and hexon genes, partial cds.			GyK123		Sweden	1978/2010	Human adenovirus 66
KX897164	Human adenovirus 7 isolate Z9/WH/CHN/2015 complete genome, complete genome.	28225804	Link	Z9/WH/CHN/2015 complete genome		China	2015	Human adenovirus 7
KY050769	UNVERIFIED: Human adenovirus 7 isolate SB017 hexon protein-like gene, partial sequence.			SB017		Malaysia	23-Apr-2013	Human adenovirus 7	7
KY286530	UNVERIFIED: Human adenovirus 7 isolate SB071 hexon protein-like gene, partial sequence.			SB071		Malaysia	08-Jun-2013	Human adenovirus 7
KY366696	UNVERIFIED: Human adenovirus 7 isolate SB072 hexon protein-like gene, partial sequence.			SB072		Malaysia	01-Jul-2013	Human adenovirus 7
KY366697	UNVERIFIED: Human adenovirus 7 isolate SB038 hexon protein-like gene, partial sequence.			SB038		Malaysia	06-May-2013	Human adenovirus 7
KY549654	Human adenovirus 7 isolate HB01 hexon protein gene, partial cds.			HB01		China	24-Feb-2013	Human adenovirus 7	7
MG696128	Human adenovirus 7 isolate X01, complete genome.			X01		China		Human adenovirus 7
MG696129	Human adenovirus 7 isolate X02, complete genome.			X02		China		Human adenovirus 7
MG696130	Human adenovirus 7 isolate X03, complete genome.			X03		China		Human adenovirus 7
MG696131	Human adenovirus 7 isolate X04, complete genome.			X04		China		Human adenovirus 7
MG696132	Human adenovirus 7 isolate X05, complete genome.			X05		China		Human adenovirus 7
MG696133	Human adenovirus 7 isolate X06, complete genome.			X06		China		Human adenovirus 7
MG696134	Human adenovirus 7 isolate X07, complete genome.			X07		China		Human adenovirus 7
MG696135	Human adenovirus 7 isolate X09, complete genome.			X09		China		Human adenovirus 7
MG696136	Human adenovirus 7 isolate X10, complete genome.			X10		China		Human adenovirus 7
MG696137	Human adenovirus 7 isolate X12, complete genome.			X12		China		Human adenovirus 7
MG696138	Human adenovirus 7 isolate X13, complete genome.			X13		China		Human adenovirus 7
MG696139	Human adenovirus 7 isolate X16, complete genome.			X16		China		Human adenovirus 7
MG696140	Human adenovirus 7 isolate X17, complete genome.			X17		China		Human adenovirus 7
MG696141	Human adenovirus 7 isolate X19, complete genome.			X19		China		Human adenovirus 7
MG696142	Human adenovirus 7 isolate X20, complete genome.			X20		China		Human adenovirus 7
MG696143	Human adenovirus 7 isolate X21, complete genome.			X21		China		Human adenovirus 7
MG696144	Human adenovirus 7 isolate X22, complete genome.			X22		China		Human adenovirus 7
MG696145	Human adenovirus 7 isolate X23, complete genome.			X23		China		Human adenovirus 7
MG696146	Human adenovirus 7 isolate X24, complete genome.			X24		China		Human adenovirus 7
MG696147	Human adenovirus 7 isolate X25, complete genome.			X25		China		Human adenovirus 7
MG696148	Human adenovirus 7 isolate X26, complete genome.			X26		China		Human adenovirus 7
MG696149	Human adenovirus 7 isolate X27, complete genome.			X27		China		Human adenovirus 7
MG736303	Human adenovirus 7 isolate X07s, complete genome.			X07s		China	28-Apr-2017	Human adenovirus 7
MG736304	Human adenovirus 7 isolate X10s, complete genome.			X10s		China	30-Apr-2017	Human adenovirus 7
MG923581	Human adenovirus 7 strain hAdV/Saint-Petersburg/40/2013, partial genome.					Russia: Saint Petersburg	28-Sep-2013	Human adenovirus 7		hAdV/Saint-Petersburg/40/2013
MG923582	Human adenovirus 7 strain hAdV/Saint-Petersburg/43/2013, complete genome.					Russia: Saint Petersburg	16-Sep-2013	Human adenovirus 7		hAdV/Saint-Petersburg/43/2013
MH262318	Human adenovirus 7 strain HAdV-B/USA_NJ/5644/2016/P7H7F7, complete genome.					USA	12-Dec-2016	Human adenovirus 7	7	HAdV-B/USA_NJ/5644/2016/P7H7F7
MH262319	Human adenovirus 7 strain HAdV-B/USA_NJ/5645/2016/P7H7F7, complete genome.					USA	14-Dec-2016	Human adenovirus 7	7	HAdV-B/USA_NJ/5645/2016/P7H7F7
MH262320	Human adenovirus 7 strain HAdV-B/USA_NJ/5646/2016/P7H7F7, complete genome.					USA	14-Dec-2016	Human adenovirus 7	7	HAdV-B/USA_NJ/5646/2016/P7H7F7
MH262321	Human adenovirus 7 strain HAdV-B/USA_NJ/5649/2016/P7H7F7, complete genome.					USA	19-Dec-2016	Human adenovirus 7	7	HAdV-B/USA_NJ/5649/2016/P7H7F7
MH262322	Human adenovirus 7 strain HAdV-B/USA_NJ/6294/2017/P7H7F7, complete genome.					USA	15-Feb-2017	Human adenovirus 7	7	HAdV-B/USA_NJ/6294/2017/P7H7F7
MH262323	Human adenovirus 7 strain HAdV-B/USA_NJ/6295/2017/P7H7F7, complete genome.					USA	16-Feb-2017	Human adenovirus 7	7	HAdV-B/USA_NJ/6295/2017/P7H7F7
MH262324	Human adenovirus 7 strain HAdV-B/USA_NJ/6296/2017/P7H7F7, complete genome.					USA	09-Feb-2017	Human adenovirus 7	7	HAdV-B/USA_NJ/6296/2017/P7H7F7
MH262325	Human adenovirus 7 strain HAdV-B/USA_PA/1200/2017/P7H7F7, complete genome.					USA	10-Jan-2017	Human adenovirus 7	7	HAdV-B/USA_PA/1200/2017/P7H7F7
MH262326	Human adenovirus 7 strain HAdV-B/USA_PA/1201/2017/P7H7F7, complete genome.					USA	11-Jan-2017	Human adenovirus 7	7	HAdV-B/USA_PA/1201/2017/P7H7F7
MH355567	Human adenovirus 7 strain BJ/CHN/2018, complete genome.					China	01-Jan-2018	Human adenovirus 7		BJ/CHN/2018
MH697600	Human adenovirus 7 strain HAdV-B/USA_VA/5675/2017/P7H7F7, complete genome.	30783668	Link			USA	01-Aug-2017	Human adenovirus 7	7	HAdV-B/USA_VA/5675/2017/P7H7F7
MH697601	Human adenovirus 7 strain HAdV-B/USA_VA/5682/2017/P7H7F7, complete genome.	30783668	Link			USA	03-Aug-2017	Human adenovirus 7	7	HAdV-B/USA_VA/5682/2017/P7H7F7
MH697602	Human adenovirus 7 strain HAdV-B/USA_VA/5799/2017/P7H7F7, complete genome.	30783668	Link			USA	11-Aug-2017	Human adenovirus 7	7	HAdV-B/USA_VA/5799/2017/P7H7F7
MH697603	Human adenovirus 7 strain HAdV-B/USA_VA/1403/2017/P7H7F7, complete genome.	30783668	Link			USA	25-Jul-2017	Human adenovirus 7	7	HAdV-B/USA_VA/1403/2017/P7H7F7
MH697604	Human adenovirus 7 strain HAdV-B/USA_VA/1404/2017/P7H7F7, complete genome.	30783668	Link			USA	30-Jul-2017	Human adenovirus 7	7	HAdV-B/USA_VA/1404/2017/P7H7F7
MH697605	Human adenovirus 7 strain HAdV-B/USA_VA/5677/2017/P7H7F7, complete genome.	30783668	Link			USA	02-Aug-2017	Human adenovirus 7	7	HAdV-B/USA_VA/5677/2017/P7H7F7
MH697606	Human adenovirus 7 strain HAdV-B/USA_VA/5801/2017/P7H7F7, complete genome.	30783668	Link			USA	09-Aug-2017	Human adenovirus 7	7	HAdV-B/USA_VA/5801/2017/P7H7F7
MH697607	Human adenovirus 7 strain HAdV-B/USA_PA/5803/2017/P7H7F7, complete genome.	30783668	Link			USA	10-Aug-2017	Human adenovirus 7	7	HAdV-B/USA_PA/5803/2017/P7H7F7
MH910669	Human adenovirus 7 strain HAdV-B/USA/55142/1960s, complete genome.					USA		Human adenovirus 7	7	HAdV-B/USA/55142/1960s
X76551	Adenovirus type 7 hexon gene.	8834754	Link	Gomen (ATCC)				Human adenovirus 7
Z48571	Mastadenovirus h7 hexon gene.	9267445	Link					Human adenovirus 7		Gomen
AB018424	Human adenovirus type 11 gene for hexon protein, partial cds.	10488216	Link					Human adenovirus 11
AB162772	Human adenovirus type 11 gene for hexon protein, partial cds, strain: 91-038T.							Human adenovirus 11	11	91-038T
AB330092	Human adenovirus 11 gene for hexon, complete cds, strain: Slobitski.	18385435	Link					Human adenovirus 11		Slobitski
AF532578 L08231 M94458	Human adenovirus type 11 strain Slobitski, complete genome.	12867636	Link					Human adenovirus 11		Slobitski
AY163756	Human adenovirus type 11 strain Ad11p Slobitski, complete genome.	1.27267e+07	Link					Human adenovirus 11		Ad11p Slobitski
DQ115409	Human adenovirus type 11 hexon protein gene, partial cds.	16502282	Link					Human adenovirus 11		Slobitski
FJ607010	Human adenovirus 11a isolate SNG 1218 hexon gene, partial cds.	20129957	Link	SNG 1218		Singapore	2005	Human adenovirus 11a	11
FJ607011	Human adenovirus 11a isolate SNG 1222 hexon gene, partial cds.	20129957	Link	SNG 1222		Singapore	2005	Human adenovirus 11a	11
FJ607012	Human adenovirus 11a isolate SNG 1223 hexon gene, partial cds.	20129957	Link	SNG 1223		Singapore	2005	Human adenovirus 11a	11
FJ643676	Human adenovirus 55 strain QS-DLL, complete genome.	1.96752e+07	Link			China: Shanxi, Qishan	Apr-2006	Human adenovirus 55		QS-DLL
FJ841899	Human adenovirus 11a isolate South Dakota/6380/1997 hexon protein gene, complete cds.	20500088	Link	South Dakota/6380/1997		USA	1997	Human adenovirus 11a
FJ841900	Human adenovirus 11a isolate Spain/273/1969 hexon protein gene, complete cds.	20500088	Link	Spain/273/1969		Spain	1969	Human adenovirus 11a
FJ841904	Human adenovirus 11a isolate Singapore/SNG 1222/2005 hexon protein gene, complete cds.	20500088	Link	Singapore/SNG 1222/2005		Singapore	2005	Human adenovirus 11a
FJ841905	Human adenovirus 11a isolate Taiwan/760/2002 hexon protein gene, complete cds.	20500088	Link	Taiwan/760/2002		Taiwan	2002	Human adenovirus 11a
FJ841906	Human adenovirus 11a isolate Taiwan/2474/2001 hexon protein gene, complete cds.	20500088	Link	Taiwan/2474/2001		Taiwan	2001	Human adenovirus 11a
JX123028	Human adenovirus 55 isolate CQ-1657, complete genome.			CQ-1657		China	22-Apr-2011	Human adenovirus 55
JX123029	Human adenovirus 55 isolate CQ-2903, complete genome.			CQ-2903		China	08-Jan-2012	Human adenovirus 55
KC551973	Human adenovirus 55 isolate AH-CHN/CZ-TC8/2012 hexon protein gene, complete cds.			AH-CHN/CZ-TC8/2012		China	31-May-2012	Human adenovirus 55
KC570909	Human adenovirus 11 strain N438/TW/02 hexon gene, partial cds.	24073254	Link			Taiwan	05-Feb-2002	Human adenovirus 11		N438/TW/02
KC857701	Human adenovirus 55 strain HAdV B55 XZ2012-492, complete genome.					China	26-Apr-2012	Human adenovirus 55		HAdV B55 XZ2012-492
KC999882	Human adenovirus 55 strain HAdV-B55 SHX-P01 hexon (H) gene, complete cds.					China	12-Dec-2011	Human adenovirus 55		HAdV-B55 SHX-P01
KM458628	Human adenovirus 55 strain BJ10 hexon protein gene, complete cds.	25816320	Link			China	2013	Human adenovirus 55	HAdV-55	BJ10
KP896478	Human adenovirus B55 strain Hebei/BD01/2012, complete genome.					China	11-Feb-2012	Human adenovirus 55		Hebei/BD01/2012
KP896483	Human adenovirus B55 strain Liaoning/LS01/2013, complete genome.					China	25-Feb-2013	Human adenovirus 55		Liaoning/LS01/2013
KP896484	Human adenovirus B55 strain Tianjin/TJ01/2013, complete genome.					China	15-Jan-2013	Human adenovirus 55		Tianjin/TJ01/2013
KX691660	Human adenovirus 55 strain JXC095/2011 hexon gene, partial cds.					China	2011	Human adenovirus 55		JXC095/2011
KX691661	Human adenovirus 55 strain JXC028/2011 hexon gene, partial cds.					China	2011	Human adenovirus 55		JXC028/2011
KX691662	Human adenovirus 55 strain JXC012/2011 hexon gene, partial cds.					China	2011	Human adenovirus 55		JXC012/2011
KX691663	Human adenovirus 55 strain JXC008/2011 hexon gene, partial cds.					China	2011	Human adenovirus 55		JXC008/2011
KX691664	Human adenovirus 55 strain JXC114/2011 hexon gene, partial cds.					China	2011	Human adenovirus 55		JXC114/2011
KX691665	Human adenovirus 55 strain JXC007/2012 hexon gene, partial cds.					China	2012	Human adenovirus 55		JXC007/2012
KY070248	Human adenovirus 55 isolate 60-GD-2016, complete genome.			60-GD-2016		China	30-Jun-2016	Human adenovirus 55
KY070259	Human adenovirus 55 isolate 73 hexon gene, partial cds.			73		China	30-Jun-2016	Human adenovirus 55
KY070260	Human adenovirus 55 isolate 123 hexon gene, partial cds.			123		China	30-Jun-2016	Human adenovirus 55
KY070261	Human adenovirus 55 isolate 59 hexon gene, partial cds.			59		China	30-Jun-2016	Human adenovirus 55
KY070262	Human adenovirus 55 isolate 80 hexon gene, partial cds.			80		China	30-Jun-2016	Human adenovirus 55
KY070263	Human adenovirus 55 isolate 81 hexon gene, partial cds.			81		China	30-Jun-2016	Human adenovirus 55
KY070264	Human adenovirus 55 isolate 60F hexon gene, partial cds.			60F		China	30-Jun-2016	Human adenovirus 55
KY070265	Human adenovirus 55 isolate 161 hexon gene, partial cds.			161		China	30-Jun-2016	Human adenovirus 55
KY070266	Human adenovirus 55 isolate 169 hexon gene, partial cds.			169		China	30-Jun-2016	Human adenovirus 55
KY780931	Human adenovirus 55 isolate 100-GD_CHN_2016 E1A protein, E1B protein, 54.7 kDa protein E1B, and pIX protein genes, complete cds.	28488368	Link	100-GD_CHN_2016		China	Jun-2016	Human adenovirus 55
KY780932	Human adenovirus 55 isolate 80-GD_CHN_2016 E1A protein, E1B protein, 54.7 kDa protein E1B, and pIX protein genes, complete cds.	28488368	Link	80-GD_CHN_2016		China	Jun-2016	Human adenovirus 55
KY780933	Human adenovirus 55 isolate 73-GD_CHN_2016 E1A protein, E1B protein, 54.7 kDa protein E1B, and pIX protein genes, complete cds.	28488368	Link	73-GD_CHN_2016		China	Jun-2016	Human adenovirus 55
AB018427	Human adenovirus type 35 gene for hexon protein, partial cds.	10488216	Link					Human adenovirus 35
AB052912	Human adenovirus type 35 gene for hexon protein, complete cds.					Japan		Human adenovirus 35	35	99SRL30744
AB330116	Human adenovirus 35 gene for hexon, complete cds, strain: Holden.	18385435	Link					Human adenovirus 35		Holden
AC_000019 BK005236	Human adenovirus type 35, complete genome.	1.54483e+07	Link					Human adenovirus 35	35
AY128640	Human adenovirus type 35 strain Holden, complete genome.	14528318	Link					Human adenovirus 35		ATCC VR-718; Holden
AY271307	Human adenovirus type 35 strain 35p, complete genome.	12857895	Link					Human adenovirus 35		35p
DQ115435	Human adenovirus type 35 hexon protein gene, partial cds.	16502282	Link					Human adenovirus 35		Holden
AB067658	Human adenovirus 3 gene for hexon, partial cds, strain: Ad3P.	19038295	Link					Human adenovirus B3	Type 3	Ad3P
AB067659	Human adenovirus 3 gene for hexon, partial cds, strain: Ad3a.	19038295	Link					Human adenovirus B3	Type 3	Ad3a
AB067660	Human adenovirus 3 gene for hexon, partial cds, strain: Ad3Y86-1555.							Human adenovirus B3	Type 3	Ad3Y86-1555
AB067661	Human adenovirus 3 gene for hexon, partial cds, strain: Ad3Y86-2866.							Human adenovirus B3	Type 3	Ad3Y86-2866
AB067662	Human adenovirus 3 gene for hexon, partial cds, strain: Ad3Y87-2170.							Human adenovirus B3	Type 3	Ad3Y87-2170
AB067663	Human adenovirus 3 gene for hexon, partial cds, strain: Ad3Y87-3388.							Human adenovirus B3	Type 3	Ad3Y87-3388
AB067664	Human adenovirus 3 gene for hexon, partial cds, strain: Ad3Y89-702.	19038295	Link					Human adenovirus B3	Type 3	Ad3Y89-702
AB067665	Human adenovirus 3 gene for hexon, partial cds, strain: Ad3Y89-2632.	19038295	Link					Human adenovirus B3	Type 3	Ad3Y89-2632
AB067666	Human adenovirus 3 gene for hexon, partial cds, strain: Ad3Y89-4067.	19038295	Link					Human adenovirus B3	Type 3	Ad3Y89-4067
AB067667	Human adenovirus 3 gene for hexon, partial cds, strain: Ad3Y90-4578.	19038295	Link					Human adenovirus B3	Type 3	Ad3Y90-4578
AB067668	Human adenovirus 3 gene for hexon, partial cds, strain: Ad3Y92-189.	19038295	Link					Human adenovirus B3	Type 3	Ad3Y92-189
AB067669	Human adenovirus 3 gene for hexon, partial cds, strain: Ad3Y94-2330.	19038295	Link					Human adenovirus B3	Type 3	Ad3Y94-2330
AB067670	Human adenovirus 3 gene for hexon, partial cds, strain: Ad3Y95-2087.	19038295	Link					Human adenovirus B3	Type 3	Ad3Y95-2087
AB067671	Human adenovirus 3 gene for hexon, partial cds, strain: Ad3Y96-224.	19038295	Link					Human adenovirus B3	Type 3	Ad3Y96-224
AB067672	Human adenovirus 3 gene for hexon, partial cds, strain: Ad3Y98-9.	19038295	Link					Human adenovirus B3	Type 3	Ad3Y98-9
AB067673	Human adenovirus 3 gene for hexon, partial cds, strain: Ad3A326-G93.							Human adenovirus B3	Type 3	Ad3A326-G93
AB067674	Human adenovirus 3 gene for hexon, partial cds, strain: Ad3A724-G93.							Human adenovirus B3	Type 3	Ad3A724-G93
AB067675	Human adenovirus 3 gene for hexon, partial cds, strain: Ad3A586-G95.							Human adenovirus B3	Type 3	Ad3A586-G95
AB067676	Human adenovirus 3 gene for hexon, partial cds, strain: Ad3A9-C96.							Human adenovirus B3	Type 3	Ad3A9-C96
AB067677	Human adenovirus 3 gene for hexon, partial cds, strain: Ad3A432-G96.							Human adenovirus B3	Type 3	Ad3A432-G96
AB330084	Human adenovirus 3 gene for hexon, complete cds, strain: GB.	18385435	Link					Human adenovirus B3		GB
AB366402	Human adenovirus 3 gene for hexon, partial cds, strain: Ad3Y88-507.	19038295	Link			Japan		Human adenovirus B3	3	Ad3Y88-507
AB366403	Human adenovirus 3 gene for hexon, partial cds, strain: Ad3Y88-608.	19038295	Link			Japan		Human adenovirus B3	3	Ad3Y88-608
AB366404	Human adenovirus 3 gene for hexon, partial cds, strain: Ad3Y88-5309.	19038295	Link			Japan		Human adenovirus B3	3	Ad3Y88-5309
AB366405	Human adenovirus 3 gene for hexon, partial cds, strain: Ad3Y90-3080.	19038295	Link			Japan		Human adenovirus B3	3	Ad3Y90-3080
AB366406	Human adenovirus 3 gene for hexon, partial cds, strain: Ad3Y91-2489.	19038295	Link			Japan		Human adenovirus B3	3	Ad3Y91-2489
AB366407	Human adenovirus 3 gene for hexon, partial cds, strain: Ad3Y91-3246.	19038295	Link			Japan		Human adenovirus B3	3	Ad3Y91-3246
AB366408	Human adenovirus 3 gene for hexon, partial cds, strain: Ad3Y92-884.	19038295	Link			Japan		Human adenovirus B3	3	Ad3Y92-884
AB366409	Human adenovirus 3 gene for hexon, partial cds, strain: Ad3Y93-58.	19038295	Link			Japan		Human adenovirus B3	3	Ad3Y93-58
AB366410	Human adenovirus 3 gene for hexon, partial cds, strain: Ad3Y93-930.	19038295	Link			Japan		Human adenovirus B3	3	Ad3Y93-930
AB366411	Human adenovirus 3 gene for hexon, partial cds, strain: Ad3Y94-2591.	19038295	Link			Japan		Human adenovirus B3	3	Ad3Y94-2591
AB366412	Human adenovirus 3 gene for hexon, partial cds, strain: Ad3Y95-171.	19038295	Link			Japan		Human adenovirus B3	3	Ad3Y95-171
AB366413	Human adenovirus 3 gene for hexon, partial cds, strain: Ad3Y97-1022.	19038295	Link			Japan		Human adenovirus B3	3	Ad3Y97-1022
AB366414	Human adenovirus 3 gene for hexon, partial cds, strain: Ad3Y97-1721.	19038295	Link			Japan		Human adenovirus B3	3	Ad3Y97-1721
AB366415	Human adenovirus 3 gene for hexon, partial cds, strain: Ad3Y98-681.	19038295	Link			Japan		Human adenovirus B3	3	Ad3Y98-681
AB366416	Human adenovirus 3 gene for hexon, partial cds, strain: 989-Yamagata-99.	19038295	Link			Japan		Human adenovirus B3	3	989-Yamagata-99
AB366417	Human adenovirus 3 gene for hexon, partial cds, strain: 1091-Yamagata-00.	19038295	Link			Japan		Human adenovirus B3	3	1091-Yamagata-00
AB366418	Human adenovirus 3 gene for hexon, partial cds, strain: 1115-Yamagata-00.	19038295	Link			Japan		Human adenovirus B3	3	1115-Yamagata-00
AB366419	Human adenovirus 3 gene for hexon, partial cds, strain: 98-Yamagata-01.	19038295	Link			Japan		Human adenovirus B3	3	98-Yamagata-01
AB366420	Human adenovirus 3 gene for hexon, partial cds, strain: 1370-Yamagata-01.	19038295	Link			Japan		Human adenovirus B3	3	1370-Yamagata-01
AB366421	Human adenovirus 3 gene for hexon, partial cds, strain: 2191-Yamagata-02.	19038295	Link			Japan		Human adenovirus B3	3	2191-Yamagata-02
AB366422	Human adenovirus 3 gene for hexon, partial cds, strain: 1874-Yamagata-03.	19038295	Link			Japan		Human adenovirus B3	3	1874-Yamagata-03
AB366423	Human adenovirus 3 gene for hexon, partial cds, strain: 3098-Yamagata-03.	19038295	Link			Japan		Human adenovirus B3	3	3098-Yamagata-03
AB366424	Human adenovirus 3 gene for hexon, partial cds, strain: 2070-Yamagata-04.	19038295	Link			Japan		Human adenovirus B3	3	2070-Yamagata-04
AB366425	Human adenovirus 3 gene for hexon, partial cds, strain: 2133-Yamagata-04.	19038295	Link			Japan		Human adenovirus B3	3	2133-Yamagata-04
AB366426	Human adenovirus 3 gene for hexon, partial cds, strain: 246-Yamagata-05.	19038295	Link			Japan		Human adenovirus B3	3	246-Yamagata-05
AB366427	Human adenovirus 3 gene for hexon, partial cds, strain: 571-Yamagata-05.	19038295	Link			Japan		Human adenovirus B3	3	571-Yamagata-05
AB366428	Human adenovirus 3 gene for hexon, partial cds, strain: 1382-Yamagata-06.	19038295	Link			Japan		Human adenovirus B3	3	1382-Yamagata-06
AB366429	Human adenovirus 3 gene for hexon, partial cds, strain: 2435-Yamagata-06.	19038295	Link			Japan		Human adenovirus B3	3	2435-Yamagata-06
AB366430	Human adenovirus 3 gene for hexon, partial cds, strain: 57-Yamagata-07.	19038295	Link			Japan		Human adenovirus B3	3	57-Yamagata-07
AB366431	Human adenovirus 3 gene for hexon, partial cds, strain: 285-Yamagata-07.	19038295	Link			Japan		Human adenovirus B3	3	285-Yamagata-07
AB366432	Human adenovirus 3 gene for hexon, partial cds, strain: Ad3C.	19038295	Link			Japan		Human adenovirus B3	3	Ad3C
AB375857	Human adenovirus 3 gene for hexon, partial cds.	18362407	Link			Japan		Human adenovirus B3	3	y
AB685343	Human adenovirus 3 gene hexon, partial cds, strain: 10_02371/Mongolia/hexon.	22814149	Link			Mongolia	2010	Human adenovirus B3		10_02371/Mongolia/hexon
AB685345	Human adenovirus 3 gene hexon, partial cds, strain: 10_02651/Mongolia/hexon.	22814149	Link			Mongolia	2010	Human adenovirus B3		10_02651/Mongolia/hexon
AB685349	Human adenovirus 3 gene hexon, partial cds, strain: 10_03215/Mongolia/hexon.	22814149	Link			Mongolia	2010	Human adenovirus B3		10_03215/Mongolia/hexon
AB685360	Human adenovirus 3 gene hexon, partial cds, strain: 10_04388/Mongolia/hexon.	22814149	Link			Mongolia	2010	Human adenovirus B3		10_04388/Mongolia/hexon
AB685361	Human adenovirus 3 gene hexon, partial cds, strain: 11_00130/Mongolia/hexon.	22814149	Link			Mongolia	2011	Human adenovirus B3		11_00130/Mongolia/hexon
AB742370	Human adenovirus 7h hexon gene for capsid protein, partial cds, strain: PHL/TTa230/2011.					Philippines	2011	Human adenovirus 7h	3	PHL/TTa230/2011
AF542104	Human adenovirus B3 strain KNIH Ad98/1 hexon gene, complete cds.							Human adenovirus B3	3	KNIH Ad98/1
AF542105	Human adenovirus B3 strain KNIH Ad99/1 hexon gene, complete cds.							Human adenovirus B3	3	KNIH Ad99/1
AF542106	Human adenovirus B3 strain KNIH Ad99/2 hexon gene, complete cds.							Human adenovirus B3	3	KNIH Ad99/2
AF542107	Human adenovirus B3 strain KNIH Ad99/3 hexon gene, complete cds.							Human adenovirus B3	3	KNIH Ad99/3
AF542108	Human adenovirus B3 strain KNIH Ad99/4 hexon gene, complete cds.							Human adenovirus B3	3	KNIH Ad99/4
AF542110	Human adenovirus B3 strain KNIH Ad99/6 hexon gene, complete cds.							Human adenovirus B3	3	KNIH Ad99/6
AF542111	Human adenovirus B3 strain KNIH Ad99/7 hexon gene, complete cds.							Human adenovirus B3	3	KNIH Ad99/7
AF542112	Human adenovirus B3 strain KNIH Ad99/8 hexon gene, complete cds.							Human adenovirus B3	3	KNIH Ad99/8
AF542113	Human adenovirus B3 strain KNIH Ad99/9 hexon gene, complete cds.							Human adenovirus B3	3	KNIH Ad99/9
AF542114	Human adenovirus B3 strain KNIH Ad99/10 hexon gene, complete cds.							Human adenovirus B3	3	KNIH Ad99/10
AF542115	Human adenovirus B3 strain KNIH Ad99/11 hexon gene, complete cds.							Human adenovirus B3	3	KNIH Ad99/11
AF542117	Human adenovirus B3 strain KNIH Ad99/13 hexon gene, complete cds.							Human adenovirus B3	3	KNIH Ad99/13
AF542119	Human adenovirus B3 strain KNIH Ad00/2 hexon gene, complete cds.							Human adenovirus B3	5	KNIH Ad00/2
AF542123	Human adenovirus B3 strain KNIH Ad00/10 hexon gene, complete cds.							Human adenovirus B3	3	KNIH Ad00/10
AF542125	Human adenovirus B3 strain KNIH Ad00/16 hexon gene, complete cds.							Human adenovirus B3	3	KNIH Ad00/16
AF542126	Human adenovirus B3 strain KNIH Ad00/17 hexon gene, complete cds.							Human adenovirus B3	3	KNIH Ad00/17
AF542127	Human adenovirus B3 strain KNIH Ad00/18 hexon gene, complete cds.							Human adenovirus B3	3	KNIH Ad00/18
AF542129	Human adenovirus B3 strain KNIH Ad00/7 hexon gene, complete cds.							Human adenovirus B3	3	KNIH Ad00/7
AY599834	Human adenovirus type 3 strain GB, complete genome.	16481660	Link					Human adenovirus B3	3	GB
AY599836	Human adenovirus type 3 strain NHRC 1276, complete genome.	16481660	Link			USA: Illinois, NTC Great Lakes		Human adenovirus B3	3	NHRC 1276
AY854173	Human adenovirus type 3 isolate 91_353 hexon gene, complete cds.	16419117	Link	91_353		South Korea		Human adenovirus B3
AY854174	Human adenovirus type 3 isolate 92_159 hexon gene, complete cds.	16419117	Link	92_159		South Korea		Human adenovirus B3
AY854175	Human adenovirus type 3 isolate 92_165 hexon gene, complete cds.	16419117	Link	92_165		South Korea		Human adenovirus B3
AY854176	Human adenovirus type 3 isolate 98_494 hexon gene, complete cds.	16419117	Link	98_494		South Korea		Human adenovirus B3
AY854177	Human adenovirus type 3 isolate 98_640 hexon gene, complete cds.	16419117	Link	98_640		South Korea		Human adenovirus B3
AY854178	Human adenovirus type 3 isolate 99_453 hexon gene, complete cds.	16419117	Link	99_453		South Korea		Human adenovirus B3
AY854179	Human adenovirus type 3 isolate 92-393 hexon gene, complete cds.	16419117	Link	92-393		South Korea		Human adenovirus B3
AY854180	Human adenovirus type 3 isolate 98_500 hexon gene, complete cds.	16419117	Link	98_500		South Korea		Human adenovirus B3
AY878716	Human adenovirus type 3 isolate ad01 hexon gene, complete cds.			ad01		China		Human adenovirus B3
DQ086466	Human adenovirus type 3, complete genome.	16169033	Link					Human adenovirus B3
DQ115429	Human adenovirus type 3 hexon protein gene, partial cds.	16502282	Link					Human adenovirus B3		G.B.
DQ177310	Human adenovirus type 3 strain Jiangsu04-1 hexon gene, partial cds.					China		Human adenovirus B3		Jiangsu04-1
EF486496	Human adenovirus 3 isolate 260-96-TW hexon gene, complete cds.			260-96-TW		Taiwan		Human adenovirus B3
EF486497	Human adenovirus 3 isolate 843-96-TW hexon gene, complete cds.			843-96-TW		Taiwan		Human adenovirus B3
EF486498	Human adenovirus 3 isolate 856-97-TW hexon gene, complete cds.			856-97-TW		Taiwan		Human adenovirus B3
EF486499	Human adenovirus 3 isolate 2127-99-TW hexon gene, complete cds.			2127-99-TW		Taiwan		Human adenovirus B3
EF486500	Human adenovirus 3 isolate 16-00-TW hexon gene, complete cds.			16-00-TW		Taiwan		Human adenovirus B3
EF486501	Human adenovirus 3 isolate 4022-00-TW hexon gene, complete cds.			4022-00-TW		Taiwan		Human adenovirus B3
EF486502	Human adenovirus 3 isolate 4752-02-TW hexon gene, complete cds.			4752-02-TW		Taiwan		Human adenovirus B3
EF486503	Human adenovirus 3 isolate 5276-02-TW hexon gene, complete cds.			5276-02-TW		Taiwan		Human adenovirus B3
EF486504	Human adenovirus 3 isolate 1041-03-TW hexon gene, complete cds.			1041-03-TW		Taiwan		Human adenovirus B3
EF486505	Human adenovirus 3 isolate 578-05-TW hexon gene, complete cds.			578-05-TW		Taiwan		Human adenovirus B3
EF486506	Human adenovirus 3 isolate 5501-02-TW hexon gene, complete cds.			5501-02-TW		Taiwan		Human adenovirus B3
EF494640	Human adenovirus 3 isolate 312-92-TW hexon gene, complete cds.			312-92-TW		Taiwan		Human adenovirus B3
EF494641	Human adenovirus 3 isolate 846-96-TW hexon gene, complete cds.			846-96-TW		Taiwan		Human adenovirus B3
EF494642	Human adenovirus 3 isolate 1964-99-TW hexon gene, complete cds.			1964-99-TW		Taiwan		Human adenovirus B3
EF494643	Human adenovirus 3 isolate 1460-04-TW hexon gene, complete cds.			1460-04-TW		Taiwan	2004	Human adenovirus B3
EF494644	Human adenovirus 3 isolate 4305-00-TW hexon gene, complete cds.			4305-00-TW		Taiwan		Human adenovirus B3
EF494645	Human adenovirus 3 isolate 154-03-TW hexon gene, complete cds.			154-03-TW		Taiwan		Human adenovirus B3
EF494646	Human adenovirus 3 isolate 207-03-TW hexon gene, complete cds.			207-03-TW		Taiwan		Human adenovirus B3
EF494647	Human adenovirus 3 isolate 223-03-TW hexon gene, complete cds.			223-03-TW		Taiwan		Human adenovirus B3
EF494648	Human adenovirus 3 isolate 229-03-TW hexon gene, complete cds.			229-03-TW		Taiwan		Human adenovirus B3
EF494649	Human adenovirus 3 isolate 305-03-TW hexon gene, complete cds.			305-03-TW		Taiwan		Human adenovirus B3
EF494650	Human adenovirus 3 isolate 837-05-TW hexon gene, complete cds.			837-05-TW		Taiwan		Human adenovirus B3
EF570053	Human adenovirus 3 isolate 232-03-TW hexon gene, complete cds.			232-03-TW		Taiwan		Human adenovirus B3
EF570054	Human adenovirus 3 isolate 1179-83-TW hexon gene, complete cds.			1179-83-TW		Taiwan		Human adenovirus B3
EU867456	Human adenovirus 3 strain RKI-1332/02 hexon gene, partial cds.	20149723	Link			Germany	Feb-2002	Human adenovirus B3	3	RKI-1332/02
EU867473	Human adenovirus 3 strain RKI-0654/06 hexon gene, partial cds.	20149723	Link			Germany	Dec-2005	Human adenovirus B3	3	RKI-0654/06
EU867475	Human adenovirus 3 strain RKI-1206/06 hexon gene, partial cds.	20149723	Link			Germany	Jan-2006	Human adenovirus B3	3	RKI-1206/06
EU867477	Human adenovirus 3 strain RKI-3832/06 hexon gene, partial cds.	20149723	Link			Germany	Aug-2006	Human adenovirus B3	3	RKI-3832/06
EU867487	Human adenovirus 3 strain RKI-3723/07 hexon gene, partial cds.	20149723	Link			Germany	Mar-2007	Human adenovirus B3	3	RKI-3723/07
EU867488	Human adenovirus 3 strain RKI-3825/07 hexon gene, partial cds.	20149723	Link			Germany	Mar-2007	Human adenovirus B3	3	RKI-3825/07
EU867489	Human adenovirus 3 strain RKI-4011/07 hexon gene, partial cds.	20149723	Link			Germany	Mar-2007	Human adenovirus B3	3	RKI-4011/07
EU867490	Human adenovirus 3 strain RKI-4145/07 hexon gene, partial cds.	20149723	Link			Germany	Mar-2007	Human adenovirus B3	3	RKI-4145/07
EU867491	Human adenovirus 3 strain RKI-4289/07 hexon gene, partial cds.	20149723	Link			Germany	Apr-2007	Human adenovirus B3	3	RKI-4289/07
FJ943583	Human adenovirus 3 strain RKI-0273/02 hexon gene, partial cds.	20149723	Link			Germany	Nov-2001	Human adenovirus B3	3	RKI-0273/02
FJ943586	Human adenovirus 3 strain RKI-0602/02 hexon gene, partial cds.	20149723	Link			Germany	Dec-2001	Human adenovirus B3	3	RKI-0602/02
FJ943587	Human adenovirus 3 strain RKI-0622/02 hexon gene, partial cds.	20149723	Link			Germany	Dec-2001	Human adenovirus B3	3	RKI-0622/02
FJ943590	Human adenovirus 3 strain RKI-0950/02 hexon gene, partial cds.	20149723	Link			Germany	Jan-2002	Human adenovirus B3	3	RKI-0950/02
FJ943591	Human adenovirus 3 strain RKI-0954/02 hexon gene, partial cds.	20149723	Link			Germany	Jan-2002	Human adenovirus B3	3	RKI-0954/02
FJ943593	Human adenovirus 3 strain RKI-1825/02 hexon gene, partial cds.	20149723	Link			Germany	Mar-2002	Human adenovirus B3	3	RKI-1825/02
FJ943594	Human adenovirus 3 strain RKI-2043/02 hexon gene, partial cds.	20149723	Link			Germany	Mar-2002	Human adenovirus B3	3	RKI-2043/02
FJ943598	Human adenovirus 3 strain RKI-2548/03 hexon gene, partial cds.	20149723	Link			Germany	Mar-2003	Human adenovirus B3	3	RKI-2548/03
FJ943600	Human adenovirus 3 strain RKI-0549/07 hexon gene, partial cds.	20149723	Link			Germany	Dec-2006	Human adenovirus B3	3	RKI-0549/07
FJ943601	Human adenovirus 3 strain RKI-0618/07 hexon gene, partial cds.	20149723	Link			Germany	Jan-2007	Human adenovirus B3	3	RKI-0618/07
FJ943604	Human adenovirus 3 strain RKI-0918/07 hexon gene, partial cds.	20149723	Link			Germany	Jan-2007	Human adenovirus B3	3	RKI-0918/07
FJ943606	Human adenovirus 3 strain RKI-0973/07 hexon gene, partial cds.	20149723	Link			Germany	Jan-2007	Human adenovirus B3	3	RKI-0973/07
FJ943607	Human adenovirus 3 strain RKI-1093/07 hexon gene, partial cds.	20149723	Link			Germany	Jan-2007	Human adenovirus B3	3	RKI-1093/07
FJ943612	Human adenovirus 3 strain RKI-1395/07 hexon gene, partial cds.	20149723	Link			Germany	Feb-2007	Human adenovirus B3	3	RKI-1395/07
FJ943618	Human adenovirus 3 strain RKI-2135/07 hexon gene, partial cds.	20149723	Link			Germany	Feb-2007	Human adenovirus B3	3	RKI-2135/07
FJ943619	Human adenovirus 3 strain RKI-2183/07 hexon gene, partial cds.	20149723	Link			Germany	Feb-2007	Human adenovirus B3	3	RKI-2183/07
FJ943620	Human adenovirus 3 strain RKI-2350/07 hexon gene, partial cds.	20149723	Link			Germany	Feb-2007	Human adenovirus B3	3	RKI-2350/07
FJ943622	Human adenovirus 3 strain RKI-2808/07 hexon gene, partial cds.	20149723	Link			Germany	Mar-2007	Human adenovirus B3	3	RKI-2808/07
FJ943624	Human adenovirus 3 strain RKI-3110/07 hexon gene, partial cds.	20149723	Link			Germany	Mar-2007	Human adenovirus B3	3	RKI-3110/07
FJ943625	Human adenovirus 3 strain RKI-3231/07 hexon gene, partial cds.	20149723	Link			Germany	Mar-2007	Human adenovirus B3	3	RKI-3231/07
FJ943626	Human adenovirus 3 strain RKI-3263/07 hexon gene, partial cds.	20149723	Link			Germany	Mar-2007	Human adenovirus B3	3	RKI-3263/07
FJ943629	Human adenovirus 3 strain RKI-3576/07 hexon gene, partial cds.	20149723	Link			Germany	Mar-2007	Human adenovirus B3	3	RKI-3576/07
FJ943630	Human adenovirus 3 strain RKI-3591/07 hexon gene, partial cds.	20149723	Link			Germany	Mar-2007	Human adenovirus B3	3	RKI-3591/07
FJ943632	Human adenovirus 3 strain RKI-3646/07 hexon gene, partial cds.	20149723	Link			Germany	Mar-2007	Human adenovirus B3	3	RKI-3646/07
FJ943634	Human adenovirus 3 strain RKI-3827/07 hexon gene, partial cds.	20149723	Link			Germany	Mar-2007	Human adenovirus B3	3	RKI-3827/07
FJ943636	Human adenovirus 3 strain RKI-3986/07 hexon gene, partial cds.	20149723	Link			Germany	Mar-2007	Human adenovirus B3	3	RKI-3986/07
FJ943637	Human adenovirus 3 strain RKI-4263/07 hexon gene, partial cds.	20149723	Link			Germany	Apr-2007	Human adenovirus B3	3	RKI-4263/07
JN860678	Human adenovirus 68 strain Arg 827/04, complete genome.					Argentina	2004	Human adenovirus 68		Arg 827/04
JQ412603	Human adenovirus 3 isolate CQ1036 hexon gene, partial cds.			CQ1036		China	2010	Human adenovirus B3
JQ412604	Human adenovirus 3 isolate CQ1169 hexon gene, partial cds.			CQ1169		China	2010	Human adenovirus B3
JQ412605	Human adenovirus 3 isolate CQ1209 hexon gene, partial cds.			CQ1209		China	2010	Human adenovirus B3
JQ412606	Human adenovirus 3 isolate CQ1242 hexon gene, partial cds.			CQ1242		China	2010	Human adenovirus B3
JQ412607	Human adenovirus 3 isolate CQ1256 hexon gene, partial cds.			CQ1256		China	2011	Human adenovirus B3
JQ412608	Human adenovirus 3 isolate CQ1265 hexon gene, partial cds.			CQ1265		China	2011	Human adenovirus B3
JQ412609	Human adenovirus 3 isolate CQ1278 hexon gene, partial cds.			CQ1278		China	2011	Human adenovirus B3
JQ412610	Human adenovirus 3 isolate CQ1289 hexon gene, partial cds.			CQ1289		China	2011	Human adenovirus B3
JQ412611	Human adenovirus 3 isolate CQ1300 hexon gene, partial cds.			CQ1300		China	2011	Human adenovirus B3
JQ412612	Human adenovirus 3 isolate CQ1325 hexon gene, partial cds.			CQ1325		China	2011	Human adenovirus B3
JQ412613	Human adenovirus 3 isolate CQ1351 hexon gene, partial cds.			CQ1351		China	2011	Human adenovirus B3
JQ412614	Human adenovirus 3 isolate CQ1623 hexon gene, partial cds.			CQ1623		China	2011	Human adenovirus B3
JQ412615	Human adenovirus 3 isolate CQ1691 hexon gene, partial cds.			CQ1691		China	2011	Human adenovirus B3
JQ412616	Human adenovirus 3 isolate CQ573 hexon gene, partial cds.			CQ573		China	2009	Human adenovirus B3
JQ412617	Human adenovirus 3 isolate CQ614 hexon gene, partial cds.			CQ614		China	2009	Human adenovirus B3
JQ412618	Human adenovirus 3 isolate CQ641 hexon gene, partial cds.			CQ641		China	2009	Human adenovirus B3
JQ412619	Human adenovirus 3 isolate CQ690 hexon gene, partial cds.			CQ690		China	2009	Human adenovirus B3
JQ412620	Human adenovirus 3 isolate CQ692 hexon gene, partial cds.			CQ692		China	2009	Human adenovirus B3
JQ412621	Human adenovirus 3 isolate CQ709 hexon gene, partial cds.			CQ709		China	2009	Human adenovirus B3
JQ412622	Human adenovirus 3 isolate CQ764 hexon gene, partial cds.			CQ764		China	2009	Human adenovirus B3
JQ412623	Human adenovirus 3 isolate CQ800 hexon gene, partial cds.			CQ800		China	2010	Human adenovirus B3
JQ412624	Human adenovirus 3 isolate CQ806 hexon gene, partial cds.			CQ806		China	2010	Human adenovirus B3
JQ412625	Human adenovirus 3 isolate CQ932 hexon gene, partial cds.			CQ932		China	2010	Human adenovirus B3
JQ412626	Human adenovirus 3 isolate CQ97 hexon gene, partial cds.			CQ97		China	2009	Human adenovirus B3
JQ764730	Human adenovirus 3 strain GZ13 hexon protein gene, complete cds.					China	24-Jan-2011	Human adenovirus B3	3	GZ13
KC456083	Human adenovirus 3 isolate 2902/Taiwan/2011 hexon protein gene, complete cds.			2902/Taiwan/2011		Taiwan	2011	Human adenovirus B3
KC456084	Human adenovirus 3 isolate 0198/Taiwan/2011 hexon protein gene, complete cds.			0198/Taiwan/2011		Taiwan	2011	Human adenovirus B3
KC456085	Human adenovirus 3 isolate 0456/Taiwan/2011 hexon protein gene, complete cds.			0456/Taiwan/2011		Taiwan	2011	Human adenovirus B3
KC456086	Human adenovirus 3 isolate 0552/Taiwan/2011 hexon protein gene, complete cds.			0552/Taiwan/2011		Taiwan	2011	Human adenovirus B3
KC456087	Human adenovirus 3 isolate 0736/Taiwan/2011 hexon protein gene, complete cds.			0736/Taiwan/2011		Taiwan	2011	Human adenovirus B3
KC456088	Human adenovirus 3 isolate 0889/Taiwan/2011 hexon protein gene, complete cds.			0889/Taiwan/2011		Taiwan	2011	Human adenovirus B3
KC456089	Human adenovirus 3 isolate 1012/Taiwan/2011 hexon protein gene, complete cds.			1012/Taiwan/2011		Taiwan	2011	Human adenovirus B3
KC456090	Human adenovirus 3 isolate 1112/Taiwan/2011 hexon protein gene, complete cds.			1112/Taiwan/2011		Taiwan	2011	Human adenovirus B3
KC456091	Human adenovirus 3 isolate 1133/Taiwan/2011 hexon protein gene, complete cds.			1133/Taiwan/2011		Taiwan	2011	Human adenovirus B3
KC456092	Human adenovirus 3 isolate 1225/Taiwan/2011 hexon protein gene, complete cds.			1225/Taiwan/2011		Taiwan	2011	Human adenovirus B3
KC456093	Human adenovirus 3 isolate 1301/Taiwan/2011 hexon protein gene, complete cds.			1301/Taiwan/2011		Taiwan	2011	Human adenovirus B3
KC456094	Human adenovirus 3 isolate 1332/Taiwan/2011 hexon protein gene, complete cds.			1332/Taiwan/2011		Taiwan	2011	Human adenovirus B3
KC456095	Human adenovirus 3 isolate 1444/Taiwan/2011 hexon protein gene, complete cds.			1444/Taiwan/2011		Taiwan	2011	Human adenovirus B3
KC456096	Human adenovirus 3 isolate 1697/Taiwan/2011 hexon protein gene, complete cds.			1697/Taiwan/2011		Taiwan	2011	Human adenovirus B3
KC456097	Human adenovirus 3 isolate 1735/Taiwan/2011 hexon protein gene, complete cds.			1735/Taiwan/2011		Taiwan	2011	Human adenovirus B3
KC456098	Human adenovirus 3 isolate 1764/Taiwan/2011 hexon protein gene, complete cds.			1764/Taiwan/2011		Taiwan	2011	Human adenovirus B3
KC456099	Human adenovirus 3 isolate 1854/Taiwan/2011 hexon protein gene, complete cds.			1854/Taiwan/2011		Taiwan	2011	Human adenovirus B3
KC456100	Human adenovirus 3 isolate 1962/Taiwan/2011 hexon protein gene, complete cds.			1962/Taiwan/2011		Taiwan	2011	Human adenovirus B3
KC456101	Human adenovirus 3 isolate 3234/Taiwan/2011 hexon protein gene, complete cds.			3234/Taiwan/2011		Taiwan	2011	Human adenovirus B3
KC456102	Human adenovirus 3 isolate 3440/Taiwan/2011 hexon protein gene, complete cds.			3440/Taiwan/2011		Taiwan	2011	Human adenovirus B3
KC456103	Human adenovirus 3 isolate 3759/Taiwan/2011 hexon protein gene, complete cds.			3759/Taiwan/2011		Taiwan	2011	Human adenovirus B3
KC570875	Human adenovirus 3 strain N3706/TW/02 hexon gene, partial cds.	24073254	Link			Taiwan	18-Nov-2002	Human adenovirus B3		N3706/TW/02
KC570876	Human adenovirus 3 strain N725/TW/05 hexon gene, partial cds.	24073254	Link			Taiwan	16-Mar-2005	Human adenovirus B3		N725/TW/05
KC570877	Human adenovirus 3 strain N8630/TW/09-2 hexon gene, partial cds.	24073254	Link			Taiwan	01-Dec-2009	Human adenovirus B3		N8630/TW/09-2
KC570906	Human adenovirus 3 strain N78/TW/03 hexon gene, partial cds.	24073254	Link			Taiwan	08-Jan-2003	Human adenovirus B3		N78/TW/03
KM458623	Human adenovirus 3 strain BJ02 hexon protein gene, complete cds.	25816320	Link			China	2011	Human adenovirus B3	HAdV-3	BJ02
KM458624	Human adenovirus 3 strain BJ03 hexon protein gene, complete cds.	25816320	Link			China	2012	Human adenovirus B3	HAdV-3	BJ03
KM458630	Human adenovirus 3 strain BJ19 hexon protein gene, complete cds.	25816320	Link			China	2013	Human adenovirus B3	HAdV-3	BJ19
KR090744	Human adenovirus 3 isolate GZ_49_2012 hexon gene, partial cds.	27171486	Link	GZ_49_2012		China	2012-08-06	Human adenovirus B3	3
KR090745	Human adenovirus 3 isolate GZ_050_2012 hexon gene, partial cds.	27171486	Link	GZ_050_2012		China	2012-08-06	Human adenovirus B3	3
KR090746	Human adenovirus 3 isolate GZ_057_2012 hexon gene, partial cds.	27171486	Link	GZ_057_2012		China	21-Aug-2012	Human adenovirus B3	3
KR090747	Human adenovirus 3 isolate GZ_058_2012 hexon gene, partial cds.	27171486	Link	GZ_058_2012		China	22-Aug-2012	Human adenovirus B3	3
KR090748	Human adenovirus 3 isolate GZ_073_2012 hexon gene, partial cds.	27171486	Link	GZ_073_2012		China	25-Aug-2012	Human adenovirus B3	3
KR090749	Human adenovirus 7 isolate GZ_73_2012 hexon gene, partial cds.	27171486	Link	GZ_73_2012		China	2012-08-08	Human adenovirus 7	7
KR090750	Human adenovirus 3 isolate GZ_75_2012 hexon gene, partial cds.	27171486	Link	GZ_75_2012		China	17-Aug-2012	Human adenovirus B3	3
KR090751	Human adenovirus 3 isolate GZ_076_2012 hexon gene, partial cds.	27171486	Link	GZ_076_2012		China	2012-09-06	Human adenovirus B3	3
KR090754	Human adenovirus 3 isolate GZ_087_2012 hexon gene, partial cds.	27171486	Link	GZ_087_2012		China	29-Aug-2012	Human adenovirus B3	3
KR090756	Human adenovirus 3 isolate GZ_95_2012 hexon gene, partial cds.	27171486	Link	GZ_95_2012		China	24-Sep-2012	Human adenovirus B3	3
KR090757	Human adenovirus 3 isolate GZ_121_2012 hexon gene, partial cds.	27171486	Link	GZ_121_2012		China	31-Jul-2012	Human adenovirus B3	3
KR090758	Human adenovirus 3 isolate GZ_172_2013 hexon gene, partial cds.	27171486	Link	GZ_172_2013		China	28-Aug-2013	Human adenovirus B3	3
KR090759	Human adenovirus 3 isolate GZ_174_2013 hexon gene, partial cds.	27171486	Link	GZ_174_2013		China	26-Aug-2013	Human adenovirus B3	3
KR090760	Human adenovirus 3 isolate GZ_177_2013 hexon gene, partial cds.	27171486	Link	GZ_177_2013		China	26-Aug-2013	Human adenovirus B3	3
KR090761	Human adenovirus 3 isolate GZ_188_2013 hexon gene, partial cds.	27171486	Link	GZ_188_2013		China	30-Aug-2013	Human adenovirus B3	3
KR090763	Human adenovirus 3 isolate GZ_190_2013 hexon gene, partial cds.	27171486	Link	GZ_190_2013		China	30-Aug-2013	Human adenovirus B3	3
KR090764	Human adenovirus 3 isolate GZ_192_2013 hexon gene, partial cds.	27171486	Link	GZ_192_2013		China	2013-08-12	Human adenovirus B3	3
KR090766	Human adenovirus 3 isolate GZ_196_2013 hexon gene, partial cds.	27171486	Link	GZ_196_2013		China	16-Aug-2013	Human adenovirus B3	3
KR090767	Human adenovirus 3 isolate GZ_198_2013 hexon gene, partial cds.	27171486	Link	GZ_198_2013		China	23-Aug-2013	Human adenovirus B3	3
KR090769	Human adenovirus 3 isolate GZ_208_2013 hexon gene, partial cds.	27171486	Link	GZ_208_2013		China	2013-09-03	Human adenovirus B3	3
KR090770	Human adenovirus 3 isolate GZ_212_2013 hexon gene, partial cds.	27171486	Link	GZ_212_2013		China	15-Aug-2013	Human adenovirus B3	3
KR090772	Human adenovirus 3 isolate GZ_222_2013 hexon gene, partial cds.	27171486	Link	GZ_222_2013		China	13-Sep-2013	Human adenovirus B3	3
KR090774	Human adenovirus 3 isolate GZ_225_2013 hexon gene, partial cds.	27171486	Link	GZ_225_2013		China	2013-09-02	Human adenovirus B3	3
KR090775	Human adenovirus 3 isolate GZ_226_2013 hexon gene, partial cds.	27171486	Link	GZ_226_2013		China	2013-09-02	Human adenovirus B3	3
KR090776	Human adenovirus 3 isolate GZ_229_2013 hexon gene, partial cds.	27171486	Link	GZ_229_2013		China	2013-07-01	Human adenovirus B3	3
KR090777	Human adenovirus 3 isolate GZ_235_2013 hexon gene, partial cds.	27171486	Link	GZ_235_2013		China	14-Aug-2013	Human adenovirus B3	3
KR090779	Human adenovirus 3 isolate GZ_239_2013 hexon gene, partial cds.	27171486	Link	GZ_239_2013		China	2013-08-01	Human adenovirus B3	3
KR090780	Human adenovirus 3 isolate GZ_240_2013 hexon gene, partial cds.	27171486	Link	GZ_240_2013		China	2013-08-01	Human adenovirus B3	3
KR090783	Human adenovirus 3 isolate GZ_249_2013 hexon gene, partial cds.	27171486	Link	GZ_249_2013		China	2013-08-01	Human adenovirus B3	3
KR090784	Human adenovirus 3 isolate GZ_256_2013 hexon gene, partial cds.	27171486	Link	GZ_256_2013		China	2013-09-06	Human adenovirus B3	3
KR090785	Human adenovirus 3 isolate GZ_259_2013 hexon gene, partial cds.	27171486	Link	GZ_259_2013		China	2013-08-01	Human adenovirus B3	3
KR090787	Human adenovirus 3 isolate GZ_260_2013 hexon gene, partial cds.	27171486	Link	GZ_260_2013		China	2013-08-01	Human adenovirus B3	3
KR090789	Human adenovirus 3 isolate GZ_05273_2013 hexon gene, partial cds.	27171486	Link	GZ_05273_2013		China	2013-08-05	Human adenovirus B3	3
KR090790	UNVERIFIED: Human adenovirus 3 isolate GZ_278_2013 hexon-like gene, partial sequence.	27171486	Link	GZ_278_2013		China	2013-09-09	Human adenovirus B3	3
KR090794	Human adenovirus 3 isolate GZ_04803_2013 hexon gene, partial cds.	27171486	Link	GZ_04803_2013		China	2013-09-04	Human adenovirus B3	3
KR090795	Human adenovirus 3 isolate GZ_05265_2013 hexon gene, partial cds.	27171486	Link	GZ_05265_2013		China	2013-08-05	Human adenovirus B3	3
KR090796	Human adenovirus 3 isolate GZ_07803_2013 hexon gene, partial cds.	27171486	Link	GZ_07803_2013		China	2013-08-07	Human adenovirus B3	3
KR090799	Human adenovirus 3 isolate GZ_13803_2013 hexon gene, partial cds.	27171486	Link	GZ_13803_2013		China	13-Sep-2013	Human adenovirus B3	3
KR090800	Human adenovirus 3 isolate GZ_30803_2013 hexon gene, partial cds.	27171486	Link	GZ_30803_2013		China	30-Aug-2013	Human adenovirus B3	3
KR090801	Human adenovirus 3 isolate GZ_28_2011 hexon gene, partial cds.	27171486	Link	GZ_28_2011		China	20-Jul-2011	Human adenovirus B3	3
KR090802	Human adenovirus 3 isolate GZ_30_2011 hexon gene, partial cds.	27171486	Link	GZ_30_2011		China	2011-09-09	Human adenovirus B3	3
KR090803	Human adenovirus 3 isolate GZ_31_2011 hexon gene, partial cds.	27171486	Link	GZ_31_2011		China	2011-08-08	Human adenovirus B3	3
KR090804	Human adenovirus 3 isolate GZ_36_2011 hexon gene, partial cds.	27171486	Link	GZ_36_2011		China	14-Sep-2011	Human adenovirus B3	3
KR090806	Human adenovirus 3 isolate GZ_38_2011 hexon gene, partial cds.	27171486	Link	GZ_38_2011		China	21-Aug-2011	Human adenovirus B3	3
KR090808	Human adenovirus 3 isolate GZ_43_2011 hexon gene, partial cds.	27171486	Link	GZ_43_2011		China	2011-08-08	Human adenovirus B3	3
KR090809	Human adenovirus 3 isolate GZ_45_2011 hexon gene, partial cds.	27171486	Link	GZ_45_2011		China	19-Jul-2011	Human adenovirus B3	3
KR090811	Human adenovirus 3 isolate GZ_55_2011 hexon gene, partial cds.	27171486	Link	GZ_55_2011		China	19-Sep-2011	Human adenovirus B3	3
KR090813	Human adenovirus 3 isolate GZ_58_2011 hexon gene, partial cds.	27171486	Link	GZ_58_2011		China	21-Aug-2011	Human adenovirus B3	3
KR090814	Human adenovirus 3 isolate GZ_66_2011 hexon gene, partial cds.	27171486	Link	GZ_66_2011		China	2011-07-07	Human adenovirus B3	3
KR090815	Human adenovirus 3 isolate GZ_77_2011 hexon gene, partial cds.	27171486	Link	GZ_77_2011		China	14-Jul-2011	Human adenovirus B3	3
KR090817	Human adenovirus 3 isolate GZ_95_2011 hexon gene, partial cds.	27171486	Link	GZ_95_2011		China	2011-07-04	Human adenovirus B3	3
KR090818	Human adenovirus 3 isolate GZ_106_2011 hexon gene, partial cds.	27171486	Link	GZ_106_2011		China	2011-07-04	Human adenovirus B3	3
KU145030	Human adenovirus B3 isolate HAdV3/63929/MYS/2011 hexon gene, partial cds.			HAdV3/63929/MYS/2011		Malaysia: Kuala Lumpur	01-Jun-2011	Human adenovirus B3
KU145031	Human adenovirus B3 isolate HAdV3/70175/MYS/2011 hexon gene, partial cds.			HAdV3/70175/MYS/2011		Malaysia: Kuala Lumpur	15-Jun-2011	Human adenovirus B3
KU145032	Human adenovirus B3 isolate HAdV3/31607/MYS/2011 hexon gene, partial cds.			HAdV3/31607/MYS/2011		Malaysia: Kuala Lumpur	18-Oct-2011	Human adenovirus B3
KU145033	Human adenovirus B3 isolate HAdV3/51967/MYS/2011 hexon gene, partial cds.			HAdV3/51967/MYS/2011		Malaysia: Kuala Lumpur	08-May-2011	Human adenovirus B3
KU145034	Human adenovirus B3 isolate HAdV3/87198/MYS/2011 hexon gene, partial cds.			HAdV3/87198/MYS/2011		Malaysia: Kuala Lumpur	19-Jul-2011	Human adenovirus B3
KU145035	Human adenovirus B3 isolate HAdV3/95230/MYS/2011 hexon gene, partial cds.			HAdV3/95230/MYS/2011		Malaysia: Kuala Lumpur	01-Aug-2011	Human adenovirus B3
KU145036	Human adenovirus B3 isolate HAdV3/17939/MYS/2011 hexon gene, partial cds.			HAdV3/17939/MYS/2011		Malaysia: Kuala Lumpur	19-Sep-2011	Human adenovirus B3
KU145037	Human adenovirus B3 isolate HAdV3/26490/MYS/2011 hexon gene, partial cds.			HAdV3/26490/MYS/2011		Malaysia: Kuala Lumpur	07-Oct-2011	Human adenovirus B3
KU145038	Human adenovirus B3 isolate HAdV3/38204/MYS/2011 hexon gene, partial cds.			HAdV3/38204/MYS/2011		Malaysia: Kuala Lumpur	02-Nov-2011	Human adenovirus B3
KU145039	Human adenovirus B3 isolate HAdV3/40247/MYS/2011 hexon gene, partial cds.			HAdV3/40247/MYS/2011		Malaysia: Kuala Lumpur	08-Nov-2011	Human adenovirus B3
KU145040	Human adenovirus B3 isolate HAdV3/79451/MYS/2013 hexon gene, partial cds.			HAdV3/79451/MYS/2013		Malaysia: Kuala Lumpur	04-Jan-2013	Human adenovirus B3
KU145041	Human adenovirus B3 isolate HAdV3/07721/MYS/2011 hexon gene, partial cds.			HAdV3/07721/MYS/2011		Malaysia: Kuala Lumpur	27-Jan-2011	Human adenovirus B3
KU145042	Human adenovirus B3 isolate HAdV3/24186/MYS/2011 hexon gene, partial cds.			HAdV3/24186/MYS/2011		Malaysia: Kuala Lumpur	08-Mar-2011	Human adenovirus B3
KU145043	Human adenovirus B3 isolate HAdV3/26807/MYS/2011 hexon gene, partial cds.			HAdV3/26807/MYS/2011		Malaysia: Kuala Lumpur	14-Mar-2011	Human adenovirus B3
KU145044	Human adenovirus B3 isolate HAdV3/26810/MYS/2011 hexon gene, partial cds.			HAdV3/26810/MYS/2011		Malaysia: Kuala Lumpur	14-Mar-2011	Human adenovirus B3
KU145045	Human adenovirus B3 isolate HAdV3/29033/MYS/2011 hexon gene, partial cds.			HAdV3/29033/MYS/2011		Malaysia: Kuala Lumpur	18-Mar-2011	Human adenovirus B3
KU145046	Human adenovirus B3 isolate HAdV3/41362/MYS/2011 hexon gene, partial cds.			HAdV3/41362/MYS/2011		Malaysia: Kuala Lumpur	14-Apr-2011	Human adenovirus B3
KU145047	Human adenovirus B3 isolate HAdV3/65461/MYS/2011 hexon gene, partial cds.			HAdV3/65461/MYS/2011		Malaysia: Kuala Lumpur	05-Jun-2011	Human adenovirus B3
KU145091	Human adenovirus B3 isolate HAdV3/63234/MYS/2013 hexon gene, partial cds.			HAdV3/63234/MYS/2013		Malaysia: Kuala Lumpur	02-May-2013	Human adenovirus B3
KX384958	Human adenovirus B3 strain T382/Ft Jackson South Carolina USA/2002, complete genome.	28198541	Link			USA: Fort Jackson, SC	09-Dec-2002	Human adenovirus B3	3	T382/Ft Jackson South Carolina USA/2002
KX868315	Human adenovirus B3 isolate GyK036 DNA polymerase, penton base, and hexon genes, partial cds.			GyK036		Sweden	1978/2010	Human adenovirus B3
KX868343	Human adenovirus B3 isolate GyK064 DNA polymerase, penton base, and hexon genes, partial cds.			GyK064		Sweden	1978/2010	Human adenovirus B3
KX868344	Human adenovirus B3 isolate GyK065 DNA polymerase, penton base, and hexon genes, partial cds.			GyK065		Sweden	1978/2010	Human adenovirus B3
KX868348	Human adenovirus B3 isolate GyK069 DNA polymerase, penton base, and hexon genes, partial cds.			GyK069		Sweden	1978/2010	Human adenovirus B3
KX868349	Human adenovirus 68 isolate GyK070 DNA polymerase, penton base, and hexon genes, partial cds.			GyK070		Sweden	1978/2010	Human adenovirus 68
KX868354	Human adenovirus B3 isolate GyK075 DNA polymerase, penton base, and hexon genes, partial cds.			GyK075		Sweden	1978/2010	Human adenovirus B3
KX868355	Human adenovirus B3 isolate GyK076 DNA polymerase, penton base, and hexon genes, partial cds.			GyK076		Sweden	1978/2010	Human adenovirus B3
KX868371	Human adenovirus B3 isolate GyK093 DNA polymerase, penton base, and hexon genes, partial cds.			GyK093		Sweden	1978/2010	Human adenovirus B3
KX868372	Human adenovirus 68 isolate GyK094 DNA polymerase, penton base, and hexon genes, partial cds.			GyK094		Sweden	1978/2010	Human adenovirus 68
KX868375	Human adenovirus B3 isolate GyK097 DNA polymerase and hexon genes, partial cds.			GyK097		Sweden	1978/2010	Human adenovirus B3
KX868381	Human adenovirus B3 isolate GyK103 penton base and hexon genes, partial cds.			GyK103		Sweden	1978/2010	Human adenovirus B3
KX868382	Human adenovirus 68 isolate GyK104 DNA polymerase, penton base, and hexon genes, partial cds.			GyK104		Sweden	1978/2010	Human adenovirus 68
KX868403	Human adenovirus B3 isolate GyK125 DNA polymerase and hexon genes, partial cds.			GyK125		Sweden	1978/2010	Human adenovirus B3
KX868404	Human adenovirus B3 isolate GyK126 DNA polymerase and hexon genes, partial cds.			GyK126		Sweden	1978/2010	Human adenovirus B3
KX868409	Human adenovirus 68 isolate GyK132 DNA polymerase and hexon genes, partial cds.			GyK132		Sweden	1978/2010	Human adenovirus 68
KX868410	Human adenovirus 68 isolate GyK133 DNA polymerase, penton base, and hexon genes, partial cds.			GyK133		Sweden	1978/2010	Human adenovirus 68
KX868428	Human adenovirus 68 isolate GyK152 DNA polymerase and hexon genes, partial cds.			GyK152		Sweden	1978/2010	Human adenovirus 68
KX868430	Human adenovirus 68 isolate GyK155 DNA polymerase, penton base, and hexon genes, partial cds.			GyK155		Sweden	1978/2010	Human adenovirus 68
KX868431	Human adenovirus B3 isolate GyK156 hexon gene, partial cds.			GyK156		Sweden	1978/2010	Human adenovirus B3
KX868439	Human adenovirus 68 isolate GyK166 DNA polymerase, penton base, and hexon genes, partial cds.			GyK166		Sweden	1978/2010	Human adenovirus 68
KX868440	Human adenovirus 68 isolate GyK167 DNA polymerase, penton base, and hexon genes, partial cds.			GyK167		Sweden	1978/2010	Human adenovirus 68
KX868441	Human adenovirus 68 isolate GyK168 DNA polymerase and hexon genes, partial cds.			GyK168		Sweden	1978/2010	Human adenovirus 68
KX868482	Human adenovirus 68 isolate GyK209 DNA polymerase, penton base, and hexon genes, partial cds.			GyK209		Sweden	1978/2010	Human adenovirus 68
KX868492	Human adenovirus 68 isolate GyK219 DNA polymerase, penton base, and hexon genes, partial cds.			GyK219		Sweden	1978/2010	Human adenovirus 68
KX868499	Human adenovirus 68 isolate GyK226 DNA polymerase, penton base, and hexon genes, partial cds.			GyK226		Sweden	1978/2010	Human adenovirus 68
KX868507	Human adenovirus 68 isolate GyK234 DNA polymerase, penton base, and hexon genes, partial cds.			GyK234		Sweden	1978/2010	Human adenovirus 68
KX868508	Human adenovirus 68 isolate GyK235 DNA polymerase, penton base, and hexon genes, partial cds.			GyK235		Sweden	1978/2010	Human adenovirus 68
KX868509	Human adenovirus 68 isolate GyK236 DNA polymerase, penton base, and hexon genes, partial cds.			GyK236		Sweden	1978/2010	Human adenovirus 68
KX868531	Human adenovirus B3 isolate GyK261 hexon gene, partial cds.			GyK261		Sweden	1978/2010	Human adenovirus B3
KX868532	Human adenovirus 68 isolate GyK262 DNA polymerase, penton base, and hexon genes, partial cds.			GyK262		Sweden	1978/2010	Human adenovirus 68
KX868541	Human adenovirus 68 isolate GyK271 DNA polymerase, penton base, and hexon genes, partial cds.			GyK271		Sweden	1978/2010	Human adenovirus 68
KX868542	Human adenovirus 68 isolate GyK272 DNA polymerase, penton base, and hexon genes, partial cds.			GyK272		Sweden	1978/2010	Human adenovirus 68
LC159539	Human adenovirus B3 Hexon gene for hexon protein, partial cds, strain: GB.							Human adenovirus B3	3	GB
X76549	Adenovirus type 3 hexon gene.	7676636	Link	GB (ATCC)				Human adenovirus B3
AB330082	Human adenovirus 1 gene for hexon, complete cds, strain: Adenoid 71.	18385435	Link					Human adenovirus 1		Adenoid 71
AB433283	Human adenovirus 1 gene for hexon, partial cds, strain: Ad1Y86-1011.					Japan: Yamagata		Human adenovirus 1	1	Ad1Y86-1011
AB433284	Human adenovirus 1 gene for hexon, partial cds, strain: Ad1Y86-2373.					Japan: Yamagata		Human adenovirus 1	1	Ad1Y86-2373
AB433285	Human adenovirus 1 gene for hexon, partial cds, strain: Ad1Y87-829.					Japan: Yamagata		Human adenovirus 1	1	Ad1Y87-829
AB433286	Human adenovirus 1 gene for hexon, partial cds, strain: Ad1Y89-1015.	19038295	Link			Japan: Yamagata		Human adenovirus 1	1	Ad1Y89-1015
AB433287	Human adenovirus 1 gene for hexon, partial cds, strain: Ad1Y90-1932.	19038295	Link			Japan: Yamagata		Human adenovirus 1	1	Ad1Y90-1932
AB433288	Human adenovirus 1 gene for hexon, partial cds, strain: Ad1Y96-1181.	19038295	Link			Japan: Yamagata		Human adenovirus 1	1	Ad1Y96-1181
AB433289	Human adenovirus 1 gene for hexon, partial cds, strain: Ad1Y98-603.	19038295	Link			Japan: Yamagata		Human adenovirus 1	1	Ad1Y98-603
AB433290	Human adenovirus 1 gene for hexon, partial cds, strain: Ad1Y98-986.	19038295	Link			Japan: Yamagata		Human adenovirus 1	1	Ad1Y98-986
AB433291	Human adenovirus 1 gene for hexon, partial cds, strain: 968-Yamagata-99.	19038295	Link			Japan: Yamagata		Human adenovirus 1	1	968-Yamagata-99
AB433292	Human adenovirus 1 gene for hexon, partial cds, strain: 789-Yamagata-00.	19038295	Link			Japan: Yamagata		Human adenovirus 1	1	789-Yamagata-00
AB433293	Human adenovirus 1 gene for hexon, partial cds, strain: 1903-Yamagata-01.	19038295	Link			Japan: Yamagata		Human adenovirus 1	1	1903-Yamagata-01
AB433294	Human adenovirus 1 gene for hexon, partial cds, strain: 2015-Yamagata-04.	19038295	Link			Japan: Yamagata		Human adenovirus 1	1	2015-Yamagata-04
AB433295	Human adenovirus 1 gene for hexon, partial cds, strain: 143-Yamagata-06.	19038295	Link			Japan: Yamagata		Human adenovirus 1	1	143-Yamagata-06
AB433296	Human adenovirus 1 gene for hexon, partial cds, strain: 660-Yamagata-07.	19038295	Link			Japan: Yamagata		Human adenovirus 1	1	660-Yamagata-07
AB433297	Human adenovirus 1 gene for hexon, partial cds, strain: 226-Yamagata-07.	19038295	Link			Japan: Yamagata		Human adenovirus 1	1	226-Yamagata-07
AB433298	Human adenovirus 1 gene for hexon, partial cds, strain: Ad1Y87-958.					Japan: Yamagata		Human adenovirus 1	1	Ad1Y87-958
AB433299	Human adenovirus 1 gene for hexon, partial cds, strain: Ad1Y88-282.	19038295	Link			Japan: Yamagata		Human adenovirus 1	1	Ad1Y88-282
AB433300	Human adenovirus 1 gene for hexon, partial cds, strain: Ad1Y88-6178.	19038295	Link			Japan: Yamagata		Human adenovirus 1	1	Ad1Y88-6178
AB433301	Human adenovirus 1 gene for hexon, partial cds, strain: Ad1Y89-5283.	19038295	Link			Japan: Yamagata		Human adenovirus 1	1	Ad1Y89-5283
AB433302	Human adenovirus 1 gene for hexon, partial cds, strain: Ad1Y91-49.	19038295	Link			Japan: Yamagata		Human adenovirus 1	1	Ad1Y91-49
AB433303	Human adenovirus 1 gene for hexon, partial cds, strain: Ad1Y91-1231.	19038295	Link			Japan: Yamagata		Human adenovirus 1	1	Ad1Y91-1231
AB433304	Human adenovirus 1 gene for hexon, partial cds, strain: Ad1Y97-174.	19038295	Link			Japan: Yamagata		Human adenovirus 1	1	Ad1Y97-174
AB433305	Human adenovirus 1 gene for hexon, partial cds, strain: 9-Yamagata-00.	19038295	Link			Japan: Yamagata		Human adenovirus 1	1	9-Yamagata-00
AB433306	Human adenovirus 1 gene for hexon, partial cds, strain: 676-Yamagata-00.	19038295	Link			Japan: Yamagata		Human adenovirus 1	1	676-Yamagata-00
AB433307	Human adenovirus 1 gene for hexon, partial cds, strain: 656-Yamagata-01.	19038295	Link			Japan: Yamagata		Human adenovirus 1	1	656-Yamagata-01
AB433308	Human adenovirus 1 gene for hexon, partial cds, strain: 549-Yamagata-02.	19038295	Link			Japan: Yamagata		Human adenovirus 1	1	549-Yamagata-02
AB433309	Human adenovirus 1 gene for hexon, partial cds, strain: 50-Yamagata-05.	19038295	Link			Japan: Yamagata		Human adenovirus 1	1	50-Yamagata-05
AB433310	Human adenovirus 1 gene for hexon, partial cds, strain: Ad1Y90-3227.	19038295	Link			Japan: Yamagata		Human adenovirus 1	1	Ad1Y90-3227
AB433311	Human adenovirus 1 gene for hexon, partial cds, strain: Ad1Y92-1417.	19038295	Link			Japan: Yamagata		Human adenovirus 1	1	Ad1Y92-1417
AB433312	Human adenovirus 1 gene for hexon, partial cds, strain: Ad1Y93-1560.	19038295	Link			Japan: Yamagata		Human adenovirus 1	1	Ad1Y93-1560
AB433313	Human adenovirus 1 gene for hexon, partial cds, strain: Ad1Y97-832.	19038295	Link			Japan: Yamagata		Human adenovirus 1	1	Ad1Y97-832
AB433314	Human adenovirus 1 gene for hexon, partial cds, strain: 31-Yamagata-02.	19038295	Link			Japan: Yamagata		Human adenovirus 1	1	31-Yamagata-02
AB433315	Human adenovirus 1 gene for hexon, partial cds, strain: 46-Yamagata-03.	19038295	Link			Japan: Yamagata		Human adenovirus 1	1	46-Yamagata-03
AB433316	Human adenovirus 1 gene for hexon, partial cds, strain: Ad1Y94-291.	19038295	Link			Japan: Yamagata		Human adenovirus 1	1	Ad1Y94-291
AB433317	Human adenovirus 1 gene for hexon, partial cds, strain: 3209-Yamagata-02.	19038295	Link			Japan: Yamagata		Human adenovirus 1	1	3209-Yamagata-02
AB433318	Human adenovirus 1 gene for hexon, partial cds, strain: 3217-Yamagata-02.	19038295	Link			Japan: Yamagata		Human adenovirus 1	1	3217-Yamagata-02
AB433319	Human adenovirus 1 gene for hexon, partial cds, strain: 36-Yamagata-03.	19038295	Link			Japan: Yamagata		Human adenovirus 1	1	36-Yamagata-03
AB433320	Human adenovirus 1 gene for hexon, partial cds, strain: Ad1Y92-246.	19038295	Link			Japan: Yamagata		Human adenovirus 1	1	Ad1Y92-246
AB433321	Human adenovirus 1 gene for hexon, partial cds, strain: Ad1Y93-560.	19038295	Link			Japan: Yamagata		Human adenovirus 1	1	Ad1Y93-560
AB433322	Human adenovirus 1 gene for hexon, partial cds, strain: Ad1Y94-176.	19038295	Link			Japan: Yamagata		Human adenovirus 1	1	Ad1Y94-176
AB433323	Human adenovirus 1 gene for hexon, partial cds, strain: Ad1Y96-1829.	19038295	Link			Japan: Yamagata		Human adenovirus 1	1	Ad1Y96-1829
AB433324	Human adenovirus 1 gene for hexon, partial cds, strain: 1632-Yamagata-03.	19038295	Link			Japan: Yamagata		Human adenovirus 1	1	1632-Yamagata-03
AB433325	Human adenovirus 1 gene for hexon, partial cds, strain: 2323-Yamagata-04.	19038295	Link			Japan: Yamagata		Human adenovirus 1	1	2323-Yamagata-04
AB433326	Human adenovirus 1 gene for hexon, partial cds, strain: 1847-Yamagata-05.	19038295	Link			Japan: Yamagata		Human adenovirus 1	1	1847-Yamagata-05
AB433327	Human adenovirus 1 gene for hexon, partial cds, strain: 720-Yamagata-06.	19038295	Link			Japan: Yamagata		Human adenovirus 1	1	720-Yamagata-06
AB436560	Human adenovirus 1 gene for hexon, partial cds.	19038295	Link					Human adenovirus 1	1	Ad1P
AC_000017 BK005234	Human adenovirus type 1, complete genome.	1.54483e+07	Link					Human adenovirus 1	1
AF534906	Human adenovirus type 1 subgroup C, complete genome.	15302955	Link					Human adenovirus 1
AY512566	Feline adenovirus hexon protein (hexon) gene, partial cds.					Hungary		Feline adenovirus
DQ115407	Human adenovirus type 1 hexon protein gene, partial cds.	16502282	Link					Human adenovirus 1		Ad.71
DQ336392	Human adenovirus type 1 strain 6277/JP hexon gene, partial cds.					Japan		Human adenovirus 1		6277/JP
EF205317	Human adenovirus 1 isolate TWT007 hexon gene, partial cds.	17978083	Link	TWT007		Spain		Human adenovirus 1	1
EF205318	Human adenovirus 1 isolate TWG032 nonfunctional hexon gene, partial sequence.	17978083	Link	TWG032		Spain		Human adenovirus 1	1
EF205319	Human adenovirus 1 isolate TWGo009 nonfunctional hexon gene, partial sequence.	17978083	Link	TWGo009		Spain		Human adenovirus 1	1
EF205320	Human adenovirus 1 isolate TWP037 nonfunctional hexon gene, partial sequence.	17978083	Link	TWP037		Spain		Human adenovirus 1	1
EU867451	Human adenovirus 1 strain RKI-0494/02 hexon gene, partial cds.	20149723	Link			Germany	Dec-2001	Human adenovirus 1	1	RKI-0494/02
EU867454	Human adenovirus 1 strain RKI-0792/02 hexon gene, partial cds.	20149723	Link			Germany	Jan-2002	Human adenovirus 1	1	RKI-0792/02
EU867459	Human adenovirus 1 strain RKI-2564/02 hexon gene, partial cds.	20149723	Link			Germany	Apr-2002	Human adenovirus 1	1	RKI-2564/02
EU867461	Human adenovirus 1 strain RKI-0719/03 hexon gene, partial cds.	20149723	Link			Germany	Jan-2003	Human adenovirus 1	1	RKI-0719/03
EU867465	Human adenovirus 1 strain RKI-0117/05 hexon gene, partial cds.	20149723	Link			Germany	Oct-2004	Human adenovirus 1	1	RKI-0117/05
EU867466	Human adenovirus 1 strain RKI-0124/05 hexon gene, partial cds.	20149723	Link			Germany		Human adenovirus 1	1	RKI-0124/05
EU867468	Human adenovirus 1 strain RKI-0201/05 hexon gene, partial cds.	20149723	Link			Germany	Oct-2004	Human adenovirus 1	1	RKI-0201/05
EU867471	Human adenovirus 1 strain RKI-1656/05 hexon gene, partial cds.	20149723	Link			Germany	Feb-2005	Human adenovirus 1	1	RKI-1656/05
EU867474	Human adenovirus 1 strain RKI-1102/06 hexon gene, partial cds.	20149723	Link			Germany	Jan-2006	Human adenovirus 1	1	RKI-1102/06
EU867482	Human adenovirus 1 strain RKI-0555/07 hexon gene, partial cds.	20149723	Link			Germany	Dec-2006	Human adenovirus 1	1	RKI-0555/07
EU867483	Human adenovirus 1 strain RKI-2097/07 hexon gene, partial cds.	20149723	Link			Germany	Feb-2007	Human adenovirus 1	1	RKI-2097/07
EU867484	Human adenovirus 1 strain RKI-2603/07 hexon gene, partial cds.	20149723	Link			Germany	Mar-2007	Human adenovirus 1	1	RKI-2603/07
EU867485	Human adenovirus 1 strain RKI-3204/07 hexon gene, partial cds.	20149723	Link			Germany	Mar-2007	Human adenovirus 1	1	RKI-3204/07
EU867486	Human adenovirus 1 strain RKI-3643/07 hexon gene, partial cds.	20149723	Link			Germany	Mar-2007	Human adenovirus 1	1	RKI-3643/07
EU867492	Human adenovirus 1 strain RKI-4584/07 hexon gene, partial cds.	20149723	Link			Germany	Apr-2007	Human adenovirus 1	1	RKI-4584/07
FJ943584	Human adenovirus 1 strain RKI-0350/02 hexon gene, partial cds.	20149723	Link			Germany	Nov-2001	Human adenovirus 1	1	RKI-0350/02
FJ943595	Human adenovirus 1 strain RKI-0961/03 hexon gene, partial cds.	20149723	Link			Germany	Mar-2003	Human adenovirus 1	1	RKI-0961/03
FJ943599	Human adenovirus 1 strain RKI-1565/05 hexon gene, partial cds.	20149723	Link			Germany	Feb-2005	Human adenovirus 1	1	RKI-1565/05
FJ943609	Human adenovirus 1 strain RKI-1349/07 hexon gene, partial cds.	20149723	Link			Germany	Feb-2007	Human adenovirus 1	1	RKI-1349/07
FJ943611	Human adenovirus 1 strain RKI-1387/07 hexon gene, partial cds.	20149723	Link			Germany	Feb-2007	Human adenovirus 1	1	RKI-1387/07
FJ943617	Human adenovirus 1 strain RKI-1827/07 hexon gene, partial cds.	20149723	Link			Germany	Feb-2007	Human adenovirus 1	1	RKI-1827/07
FJ943621	Human adenovirus 1 strain RKI-2549/07 hexon gene, partial cds.	20149723	Link			Germany	Feb-2007	Human adenovirus 1	1	RKI-2549/07
FJ943633	Human adenovirus 1 strain RKI-3667/07 hexon gene, partial cds.	20149723	Link			Germany	Mar-2007	Human adenovirus 1	1	RKI-3667/07
FJ943635	Human adenovirus 1 strain RKI-3866/07 hexon gene, partial cds.	20149723	Link			Germany	Mar-2007	Human adenovirus 1	1	RKI-3866/07
JX173078	Human adenovirus C strain human/ARG/A15812/2000/1[P1H1F1], complete genome.					Argentina	2000	Human mastadenovirus C		human/ARG/A15812/2000/1[P1H1F1]
JX173080	Human adenovirus C strain human/EGY/E13/2001/1[P1H1F1], complete genome.					Egypt	01-Feb-2001	Human mastadenovirus C	1	human/EGY/E13/2001/1[P1H1F1]
JX173082	Human adenovirus C strain human/USA/VT384/2003/1[P1H1F1], complete genome.					USA	03-Feb-2003	Human mastadenovirus C	5	human/USA/VT384/2003/1[P1H1F1]
JX173083	Human adenovirus C strain human/USA/VT2672/2003/1[P1H1F1], complete genome.					USA	28-Feb-2003	Human mastadenovirus C	1	human/USA/VT2672/2003/1[P1H1F1]
JX173085	Human adenovirus C strain human/USA/VT2612/2003/1[P1H1F1], complete genome.					USA	03-Mar-2003	Human mastadenovirus C	1	human/USA/VT2612/2003/1[P1H1F1]
JX173086	Human adenovirus C strain human/USA/VT13862/2004/1[P1H1F1], complete genome.					USA	02-Jan-2004	Human mastadenovirus C	1	human/USA/VT13862/2004/1[P1H1F1]
KC570879	Human adenovirus 1 strain N969/TW/04-2 hexon gene, partial cds.	24073254	Link			Taiwan	06-Apr-2004	Human adenovirus 1		N969/TW/04-2
KC570880	Human adenovirus 1 strain N1145/TW/07 hexon gene, partial cds.	24073254	Link			Taiwan	07-Mar-2007	Human adenovirus 1		N1145/TW/07
KC570881	Human adenovirus 1 strain N8157/TW/10 hexon gene, partial cds.	24073254	Link			Taiwan	05-Jul-2010	Human adenovirus 1		N8157/TW/10
KC570882	Human adenovirus 1 strain N9819/TW/10 hexon gene, partial cds.	24073254	Link			Taiwan	02-Aug-2010	Human adenovirus 1		N9819/TW/10
KC570883	Human adenovirus 1 strain N622/TW/06 hexon gene, partial cds.	24073254	Link			Taiwan	06-Mar-2006	Human adenovirus 1		N622/TW/06
KC570884	Human adenovirus 1 strain N5185/TW/10 hexon gene, partial cds.	24073254	Link			Taiwan	13-May-2010	Human adenovirus 1		N5185/TW/10
KC570885	Human adenovirus 1 strain N3006/TW/04-2 hexon gene, partial cds.	24073254	Link			Taiwan	21-Oct-2004	Human adenovirus 1		N3006/TW/04-2
KC570886	Human adenovirus 1 strain N321/TW/05 hexon gene, partial cds.	24073254	Link			Taiwan	01-Feb-2005	Human adenovirus 1		N321/TW/05
KC570887	Human adenovirus 1 strain N916/TW/02-2 hexon gene, partial cds.	24073254	Link			Taiwan	01-Apr-2002	Human adenovirus 1		N916/TW/02-2
KM610306	Human adenovirus 1 strain MRS-2012 hexon gene, partial cds.	25306980	Link			France	2012	Human adenovirus 1		MRS-2012
KU145006	Human adenovirus 1 isolate HAdV1/48619/MYS/2011 hexon gene, partial cds.			HAdV1/48619/MYS/2011		Malaysia: Kuala Lumpur	25-Nov-2011	Human adenovirus 1
KU145007	Human adenovirus 1 isolate HAdV1/97042/MYS/2012 hexon gene, partial cds.			HAdV1/97042/MYS/2012		Malaysia: Kuala Lumpur	14-Mar-2012	Human adenovirus 1
KU145008	Human adenovirus 1 isolate HAdV1/29822/MYS/2012 hexon gene, partial cds.			HAdV1/29822/MYS/2012		Malaysia: Kuala Lumpur	29-Oct-2012	Human adenovirus 1
KU145009	Human adenovirus 1 isolate HAdV1/32059/MYS/2012 hexon gene, partial cds.			HAdV1/32059/MYS/2012		Malaysia: Kuala Lumpur	31-Oct-2012	Human adenovirus 1
KU145010	Human adenovirus 1 isolate HAdV1/70213/MYS/2012 hexon gene, partial cds.			HAdV1/70213/MYS/2012		Malaysia: Kuala Lumpur	21-Dec-2012	Human adenovirus 1
KU145011	Human adenovirus 1 isolate HAdV1/04742/MYS/2011 hexon gene, partial cds.			HAdV1/04742/MYS/2011		Malaysia: Kuala Lumpur	21-Jan-2011	Human adenovirus 1
KU145012	Human adenovirus 1 isolate HAdV1/07715/MYS/2011 hexon gene, partial cds.			HAdV1/07715/MYS/2011		Malaysia: Kuala Lumpur	27-Jan-2011	Human adenovirus 1
KU145013	Human adenovirus 1 isolate HAdV1/11487/MYS/2011 hexon gene, partial cds.			HAdV1/11487/MYS/2011		Malaysia: Kuala Lumpur	08-Feb-2011	Human adenovirus 1
KU145014	Human adenovirus 1 isolate HAdV1/11489/MYS/2011 hexon gene, partial cds.			HAdV1/11489/MYS/2011		Malaysia: Kuala Lumpur	08-Feb-2011	Human adenovirus 1
KU145015	Human adenovirus 1 isolate HAdV1/15586/MYS/2011 hexon gene, partial cds.			HAdV1/15586/MYS/2011		Malaysia: Kuala Lumpur	17-Feb-2011	Human adenovirus 1
KU145016	Human adenovirus 1 isolate HAdV1/24065/MYS/2011 hexon gene, partial cds.			HAdV1/24065/MYS/2011		Malaysia: Kuala Lumpur	08-Mar-2011	Human adenovirus 1
KU145017	Human adenovirus 1 isolate HAdV1/37031/MYS/2011 hexon gene, partial cds.			HAdV1/37031/MYS/2011		Malaysia: Kuala Lumpur	05-Apr-2011	Human adenovirus 1
KU145018	Human adenovirus 1 isolate HAdV1/46096/MYS/2011 hexon gene, partial cds.			HAdV1/46096/MYS/2011		Malaysia: Kuala Lumpur	25-Apr-2011	Human adenovirus 1
KU145019	Human adenovirus 1 isolate HAdV1/46095/MYS/2011 hexon gene, partial cds.			HAdV1/46095/MYS/2011		Malaysia: Kuala Lumpur	25-Apr-2011	Human adenovirus 1
KU145020	Human adenovirus 1 isolate HAdV1/42464/MYS/2011 hexon gene, partial cds.			HAdV1/42464/MYS/2011		Malaysia: Kuala Lumpur	13-Nov-2011	Human adenovirus 1
KU145021	Human adenovirus 1 isolate HAdV1/20784/MYS/2013 hexon gene, partial cds.			HAdV1/20784/MYS/2013		Malaysia: Kuala Lumpur	06-Mar-2013	Human adenovirus 1
KU145089	Human adenovirus 7 isolate HAdV1/95106/MYS/2013 hexon gene, partial cds.			HAdV1/95106/MYS/2013		Malaysia: Kuala Lumpur	16-Jun-2013	Human adenovirus 7
KU361810	Human mastadenovirus C isolate CHOP-2015-VT7218 hexon (L4) gene, partial cds.	27331823	Link	CHOP-2015-VT7218		USA	2015	Human mastadenovirus C
KU361811	Human mastadenovirus C isolate CHOP-2015-VT7202 hexon (L4) gene, partial cds.	27331823	Link	CHOP-2015-VT7202		USA	2015	Human mastadenovirus C
KX868282	Human adenovirus 1 isolate GyK002 DNA polymerase, penton base, and hexon genes, partial cds.			GyK002		Sweden	1978/2010	Human adenovirus 1
KX868285	Human adenovirus 1 isolate GyK005 DNA polymerase, penton base, and hexon genes, partial cds.			GyK005		Sweden	1978/2010	Human adenovirus 1
KX868290	Human adenovirus 1 isolate GyK011 DNA polymerase, penton base, and hexon genes, partial cds.			GyK011		Sweden	1978/2010	Human adenovirus 1
KX868303	Human adenovirus 1 isolate GyK024 DNA polymerase, penton base, and hexon genes, partial cds.			GyK024		Sweden	1978/2010	Human adenovirus 1
KX868306	Human adenovirus 1 isolate GyK027 DNA polymerase, penton base, and hexon genes, partial cds.			GyK027		Sweden	1978/2010	Human adenovirus 1
KX868316	Human adenovirus 1 isolate GyK037 DNA polymerase, penton base, and hexon genes, partial cds.			GyK037		Sweden	1978/2010	Human adenovirus 1
KX868321	Human adenovirus 1 isolate GyK042 DNA polymerase, penton base, and hexon genes, partial cds.			GyK042		Sweden	1978/2010	Human adenovirus 1
KX868324	Human adenovirus 1 isolate GyK045 DNA polymerase, penton base, and hexon genes, partial cds.			GyK045		Sweden	1978/2010	Human adenovirus 1
KX868327	Human adenovirus 1 isolate GyK048 DNA polymerase, penton base, and hexon genes, partial cds.			GyK048		Sweden	1978/2010	Human adenovirus 1
KX868328	Human adenovirus 1 isolate GyK049 DNA polymerase, penton base, and hexon genes, partial cds.			GyK049		Sweden	1978/2010	Human adenovirus 1
KX868329	Human adenovirus 1 isolate GyK050 DNA polymerase, penton base, and hexon genes, partial cds.			GyK050		Sweden	1978/2010	Human adenovirus 1
KX868331	Human adenovirus 1 isolate GyK052 DNA polymerase, penton base, and hexon genes, partial cds.			GyK052		Sweden	1978/2010	Human adenovirus 1
KX868345	Human adenovirus 1 isolate GyK066 DNA polymerase, penton base, and hexon genes, partial cds.			GyK066		Sweden	1978/2010	Human adenovirus 1
KX868346	Human adenovirus 1 isolate GyK067 DNA polymerase, penton base, and hexon genes, partial cds.			GyK067		Sweden	1978/2010	Human adenovirus 1
KX868347	Human adenovirus 1 isolate GyK068 DNA polymerase, penton base, and hexon genes, partial cds.			GyK068		Sweden	1978/2010	Human adenovirus 1
KX868356	Human adenovirus 1 isolate GyK077 DNA polymerase, penton base, and hexon genes, partial cds.			GyK077		Sweden	1978/2010	Human adenovirus 1
KX868359	Human adenovirus 1 isolate GyK080 DNA polymerase, penton base, and hexon genes, partial cds.			GyK080		Sweden	1978/2010	Human adenovirus 1
KX868363	Human adenovirus 1 isolate GyK084 DNA polymerase, penton base, and hexon genes, partial cds.			GyK084		Sweden	1978/2010	Human adenovirus 1
KX868365	Human adenovirus 1 isolate GyK086 DNA polymerase, penton base, and hexon genes, partial cds.			GyK086		Sweden	1978/2010	Human adenovirus 1
KX868369	Human adenovirus 1 isolate GyK091 DNA polymerase, penton base, and hexon genes, partial cds.			GyK091		Sweden	1978/2010	Human adenovirus 1
KX868379	Human adenovirus 1 isolate GyK101 DNA polymerase, penton base, and hexon genes, partial cds.			GyK101		Sweden	1978/2010	Human adenovirus 1
KX868383	Human adenovirus 1 isolate GyK105 DNA polymerase, penton base, and hexon genes, partial cds.			GyK105		Sweden	1978/2010	Human adenovirus 1
KX868385	Human adenovirus 1 isolate GyK107 DNA polymerase, penton base, and hexon genes, partial cds.			GyK107		Sweden	1978/2010	Human adenovirus 1
KX868390	Human adenovirus 1 isolate GyK112 DNA polymerase, penton base, and hexon genes, partial cds.			GyK112		Sweden	1978/2010	Human adenovirus 1
KX868394	Human adenovirus 1 isolate GyK116 DNA polymerase, penton base, and hexon genes, partial cds.			GyK116		Sweden	1978/2010	Human adenovirus 1
KX868395	Human adenovirus 1 isolate GyK117 DNA polymerase, penton base, and hexon genes, partial cds.			GyK117		Sweden	1978/2010	Human adenovirus 1
KX868397	Human adenovirus 1 isolate GyK119 DNA polymerase, penton base, and hexon genes, partial cds.			GyK119		Sweden	1978/2010	Human adenovirus 1
KX868408	Human adenovirus 1 isolate GyK131 DNA polymerase, penton base, and hexon genes, partial cds.			GyK131		Sweden	1978/2010	Human adenovirus 1
KX868418	Human adenovirus 1 isolate GyK142 penton base and hexon genes, partial cds.			GyK142		Sweden	1978/2010	Human adenovirus 1
KX868419	Human adenovirus 1 isolate GyK143 DNA polymerase, penton base, and hexon genes, partial cds.			GyK143		Sweden	1978/2010	Human adenovirus 1
KX868422	Human adenovirus 1 isolate GyK146 DNA polymerase and hexon genes, partial cds.			GyK146		Sweden	1978/2010	Human adenovirus 1
KX868423	Human adenovirus 1 isolate GyK147 DNA polymerase and hexon genes, partial cds.			GyK147		Sweden	1978/2010	Human adenovirus 1
KX868424	Human adenovirus 1 isolate GyK148 DNA polymerase, penton base, and hexon genes, partial cds.			GyK148		Sweden	1978/2010	Human adenovirus 1
KX868438	Human adenovirus 1 isolate GyK165 DNA polymerase, penton base, and hexon genes, partial cds.			GyK165		Sweden	1978/2010	Human adenovirus 1
KX868462	Human adenovirus 1 isolate GyK189 DNA polymerase, penton base, and hexon genes, partial cds.			GyK189		Sweden	1978/2010	Human adenovirus 1
KX868463	Human adenovirus 1 isolate GyK190 DNA polymerase, penton base, and hexon genes, partial cds.			GyK190		Sweden	1978/2010	Human adenovirus 1
KX868467	Human adenovirus 1 isolate GyK194 DNA polymerase, penton base, and hexon genes, partial cds.			GyK194		Sweden	1978/2010	Human adenovirus 1
KX868468	Human adenovirus 1 isolate GyK195 DNA polymerase, penton base, and hexon genes, partial cds.			GyK195		Sweden	1978/2010	Human adenovirus 1
KX868469	Human adenovirus 1 isolate GyK196 DNA polymerase, penton base, and hexon genes, partial cds.			GyK196		Sweden	1978/2010	Human adenovirus 1
KX868470	Human adenovirus 1 isolate GyK197 DNA polymerase and hexon genes, partial cds.			GyK197		Sweden	1978/2010	Human adenovirus 1
KX868483	Human adenovirus 1 isolate GyK210 DNA polymerase, penton base, and hexon genes, partial cds.			GyK210		Sweden	1978/2010	Human adenovirus 1
KX868484	Human adenovirus 1 isolate GyK211 DNA polymerase, penton base, and hexon genes, partial cds.			GyK211		Sweden	1978/2010	Human adenovirus 1
KX868485	Human adenovirus 1 isolate GyK212 DNA polymerase, penton base, and hexon genes, partial cds.			GyK212		Sweden	1978/2010	Human adenovirus 1
KX868486	Human adenovirus 1 isolate GyK213 DNA polymerase, penton base, and hexon genes, partial cds.			GyK213		Sweden	1978/2010	Human adenovirus 1
KX868510	Human adenovirus 1 isolate GyK238 DNA polymerase, penton base, and hexon genes, partial cds.			GyK238		Sweden	1978/2010	Human adenovirus 1
KX868511	Human adenovirus 1 isolate GyK239 DNA polymerase, penton base, and hexon genes, partial cds.			GyK239		Sweden	1978/2010	Human adenovirus 1
KX868512	Human adenovirus 1 isolate GyK241 DNA polymerase, penton base, and hexon genes, partial cds.			GyK241		Sweden	1978/2010	Human adenovirus 1
KX868513	Human adenovirus 1 isolate GyK243 DNA polymerase, penton base, and hexon genes, partial cds.			GyK243		Sweden	1978/2010	Human adenovirus 1
KX868514	Human adenovirus 1 isolate GyK244 DNA polymerase, penton base, and hexon genes, partial cds.			GyK244		Sweden	1978/2010	Human adenovirus 1
KX868519	Human adenovirus 1 isolate GyK249 DNA polymerase and hexon genes, partial cds.			GyK249		Sweden	1978/2010	Human adenovirus 1
KX868520	Human adenovirus 1 isolate GyK250 DNA polymerase, penton base, and hexon genes, partial cds.			GyK250		Sweden	1978/2010	Human adenovirus 1
KX868521	Human adenovirus 1 isolate GyK251 DNA polymerase, penton base, and hexon genes, partial cds.			GyK251		Sweden	1978/2010	Human adenovirus 1
KX868522	Human adenovirus 1 isolate GyK252 DNA polymerase, penton base, and hexon genes, partial cds.			GyK252		Sweden	1978/2010	Human adenovirus 1
KX868533	Human adenovirus 1 isolate GyK263 DNA polymerase and hexon genes, partial cds.			GyK263		Sweden	1978/2010	Human adenovirus 1
KX868547	Human adenovirus 1 isolate GyK277 hexon gene, partial cds.			GyK277		Sweden	1978/2010	Human adenovirus 1
KX868548	Human adenovirus 1 isolate GyK278 DNA polymerase, penton base, and hexon genes, partial cds.			GyK278		Sweden	1978/2010	Human adenovirus 1
KX868549	Human adenovirus 1 isolate GyK279 DNA polymerase and hexon genes, partial cds.			GyK279		Sweden	1978/2010	Human adenovirus 1
KX868550	Human adenovirus 1 isolate GyK280 hexon gene, partial cds.			GyK280		Sweden	1978/2010	Human adenovirus 1
MH121073	Human mastadenovirus C strain 4C1, partial genome.					Germany		Human mastadenovirus C		4C1
MH121074	Human mastadenovirus C strain 5C1, partial genome.					Germany		Human mastadenovirus C		5C1
MH121075	Human mastadenovirus C strain 6C1, partial genome.					Germany		Human mastadenovirus C		6C1
MH121076	Human mastadenovirus C strain 7C1, partial genome.					Germany		Human mastadenovirus C		7C1
MH121081	Human mastadenovirus C strain 12C1, partial genome.					Germany		Human mastadenovirus C		12C1
MH121082	Human mastadenovirus C strain 13C1, partial genome.					Germany		Human mastadenovirus C		13C1
MH121087	Human mastadenovirus C strain 18C1, partial genome.					Germany		Human mastadenovirus C		18C1
MH121089	Human mastadenovirus C strain 20C1, partial genome.					Germany		Human mastadenovirus C		20C1
MH121091	Human mastadenovirus C strain 22C1, partial genome.					Germany		Human mastadenovirus C		22C1
MH121098	Human mastadenovirus C strain 30C1, partial genome.					Germany		Human mastadenovirus C		30C1
MH121100	Human mastadenovirus C strain 32C1, partial genome.					Germany		Human mastadenovirus C		32C1
MH121108	Human mastadenovirus C strain 41C1, partial genome.					Germany		Human mastadenovirus C		41C1
MH121110	Human mastadenovirus C strain 43C1, partial genome.					Germany		Human mastadenovirus C		43C1
MH121116	Human mastadenovirus C strain 50C1, partial genome.					Germany		Human mastadenovirus C		50C1
MH121117	Human mastadenovirus C strain 51C1, partial genome.					Germany		Human mastadenovirus C		51C1
X67709	Adenovirus type 1 hexon gene.	8511397	Link	AD71				Human adenovirus 1
AB330083	Human adenovirus 2 gene for hexon, complete cds, strain: Adenoid 6.	18385435	Link					Human adenovirus 2		Adenoid 6
AB433690	Human adenovirus 2 gene for hexon, partial cds, isolate: Ad2Y88-1257.	19038295	Link	Ad2Y88-1257		Japan: Yamagata		Human adenovirus 2	2
AB433691	Human adenovirus 2 gene for hexon, partial cds, isolate: Ad2Y93-380.	19038295	Link	Ad2Y93-380		Japan: Yamagata		Human adenovirus 2	2
AB433692	Human adenovirus 2 gene for hexon, partial cds, isolate: Ad2Y93-680.	19038295	Link	Ad2Y93-680		Japan: Yamagata		Human adenovirus 2	2
AB433693	Human adenovirus 2 gene for hexon, partial cds, isolate: Ad2Y97-249.	19038295	Link	Ad2Y97-249		Japan: Yamagata		Human adenovirus 2	2
AB433694	Human adenovirus 2 gene for hexon, partial cds, isolate: Ad2Y97-1728.	19038295	Link	Ad2Y97-1728		Japan: Yamagata		Human adenovirus 2	2
AB433695	Human adenovirus 2 gene for hexon, partial cds, isolate: 647-Yamagata-00.	19038295	Link	647-Yamagata-00		Japan: Yamagata		Human adenovirus 2	2
AB433696	Human adenovirus 2 gene for hexon, partial cds, isolate: 112-Yamagata-02.	19038295	Link	112-Yamagata-02		Japan: Yamagata		Human adenovirus 2	2
AB433697	Human adenovirus 2 gene for hexon, partial cds, isolate: 1999-Yamagata-02.	19038295	Link	1999-Yamagata-02		Japan: Yamagata		Human adenovirus 2	2
AB433698	Human adenovirus 2 gene for hexon, partial cds, isolate: 522-Yamagata-07.	19038295	Link	522-Yamagata-07		Japan: Yamagata		Human adenovirus 2	2
AB433699	Human adenovirus 2 gene for hexon, partial cds, isolate: Ad2Y88-1668.	19038295	Link	Ad2Y88-1668		Japan: Yamagata		Human adenovirus 2	2
AB433700	Human adenovirus 2 gene for hexon, partial cds, isolate: Ad2Y89-186.	19038295	Link	Ad2Y89-186		Japan: Yamagata		Human adenovirus 2	2
AB433701	Human adenovirus 2 gene for hexon, partial cds, isolate: Ad2Y90-1356.	19038295	Link	Ad2Y90-1356		Japan: Yamagata		Human adenovirus 2	2
AB433702	Human adenovirus 2 gene for hexon, partial cds, isolate: Ad2Y89-5154.	19038295	Link	Ad2Y89-5154		Japan: Yamagata		Human adenovirus 2	2
AB433703	Human adenovirus 2 gene for hexon, partial cds, isolate: Ad2Y90-2538.	19038295	Link	Ad2Y90-2538		Japan: Yamagata		Human adenovirus 2	2
AB433704	Human adenovirus 2 gene for hexon, partial cds, isolate: Ad2Y91-1154.	19038295	Link	Ad2Y91-1154		Japan: Yamagata		Human adenovirus 2	2
AB433705	Human adenovirus 2 gene for hexon, partial cds, isolate: Ad2Y92-747.	19038295	Link	Ad2Y92-747		Japan: Yamagata		Human adenovirus 2	2
AB433706	Human adenovirus 2 gene for hexon, partial cds, isolate: Ad2Y94-714.	19038295	Link	Ad2Y94-714		Japan: Yamagata		Human adenovirus 2	2
AB433707	Human adenovirus 2 gene for hexon, partial cds, isolate: Ad2Y95-633.	19038295	Link	Ad2Y95-633		Japan: Yamagata		Human adenovirus 2	2
AB433708	Human adenovirus 2 gene for hexon, partial cds, isolate: Ad2Y95-983.	19038295	Link	Ad2Y95-983		Japan: Yamagata		Human adenovirus 2	2
AB433709	Human adenovirus 2 gene for hexon, partial cds, isolate: Ad2Y96-1108.	19038295	Link	Ad2Y96-1108		Japan: Yamagata		Human adenovirus 2	2
AB433710	Human adenovirus 2 gene for hexon, partial cds, isolate: Ad2Y96-1869.	19038295	Link	Ad2Y96-1869		Japan: Yamagata		Human adenovirus 2	2
AB433711	Human adenovirus 2 gene for hexon, partial cds, isolate: Ad2Y96-1872.	19038295	Link	Ad2Y96-1872		Japan: Yamagata		Human adenovirus 2	2
AB433712	Human adenovirus 2 gene for hexon, partial cds, isolate: Ad2Y98-1589.	19038295	Link	Ad2Y98-1589		Japan: Yamagata		Human adenovirus 2	2
AB433713	Human adenovirus 2 gene for hexon, partial cds, isolate: 508-Yamagata-01.	19038295	Link	508-Yamagata-01		Japan: Yamagata		Human adenovirus 2	2
AB433714	Human adenovirus 2 gene for hexon, partial cds, isolate: 1110-Yamagata-01.	19038295	Link	1110-Yamagata-01		Japan: Yamagata		Human adenovirus 2	2
AB433715	Human adenovirus 2 gene for hexon, partial cds, isolate: 556-Yamagata-03.	19038295	Link	556-Yamagata-03		Japan: Yamagata		Human adenovirus 2	2
AB433716	Human adenovirus 2 gene for hexon, partial cds, isolate: 201-Yamagata-04.	19038295	Link	201-Yamagata-04		Japan: Yamagata		Human adenovirus 2	2
AB433717	Human adenovirus 2 gene for hexon, partial cds, isolate: 224-Yamagata-04.	19038295	Link	224-Yamagata-04		Japan: Yamagata		Human adenovirus 2	2
AB433718	Human adenovirus 2 gene for hexon, partial cds, isolate: 2209-Yamagata-04.	19038295	Link	2209-Yamagata-04		Japan: Yamagata		Human adenovirus 2	2
AB433719	Human adenovirus 2 gene for hexon, partial cds, isolate: 17-Yamagata-05.	19038295	Link	17-Yamagata-05		Japan: Yamagata		Human adenovirus 2	2
AB433720	Human adenovirus 2 gene for hexon, partial cds, isolate: 16-Yamagata-06.	19038295	Link	16-Yamagata-06		Japan: Yamagata		Human adenovirus 2	2
AB433721	Human adenovirus 2 gene for hexon, partial cds, isolate: Ad2Y91-100.	19038295	Link	Ad2Y91-100		Japan: Yamagata		Human adenovirus 2	2
AB433722	Human adenovirus 2 gene for hexon, partial cds, isolate: Ad2Y92-950.	19038295	Link	Ad2Y92-950		Japan: Yamagata		Human adenovirus 2	2
AB433723	Human adenovirus 2 gene for hexon, partial cds, isolate: Ad2Y94-976.	19038295	Link	Ad2Y94-976		Japan: Yamagata		Human adenovirus 2	2
AB433724	Human adenovirus 2 gene for hexon, partial cds, isolate: Ad2Y98-331.	19038295	Link	Ad2Y98-331		Japan: Yamagata		Human adenovirus 2	2
AB433725	Human adenovirus 2 gene for hexon, partial cds, isolate: 340-Yamagata-00.	19038295	Link	340-Yamagata-00		Japan: Yamagata		Human adenovirus 2	2
AB433726	Human adenovirus 2 gene for hexon, partial cds, isolate: 1525-Yamagata-03.	19038295	Link	1525-Yamagata-03		Japan: Yamagata		Human adenovirus 2	2
AB433727	Human adenovirus 2 gene for hexon, partial cds, isolate: 2643-Yamagata-05.	19038295	Link	2643-Yamagata-05		Japan: Yamagata		Human adenovirus 2	2
AB433728	Human adenovirus 2 gene for hexon, partial cds, isolate: 235-Yamagata-06.	19038295	Link	235-Yamagata-06		Japan: Yamagata		Human adenovirus 2	2
AB433729	Human adenovirus 2 gene for hexon, partial cds, isolate: 54-Yamagata-07.	19038295	Link	54-Yamagata-07		Japan: Yamagata		Human adenovirus 2	2
AB433730	Human adenovirus 2 gene for hexon, partial cds, isolate: Ad2Y86-1029.			Ad2Y86-1029		Japan: Yamagata		Human adenovirus 2	2
AB433731	Human adenovirus 2 gene for hexon, partial cds, isolate: Ad2Y86-1082.			Ad2Y86-1082		Japan: Yamagata		Human adenovirus 2	2
AB433732	Human adenovirus 2 gene for hexon, partial cds, isolate: Ad2Y87-719.			Ad2Y87-719		Japan: Yamagata		Human adenovirus 2	2
AB433733	Human adenovirus 2 gene for hexon, partial cds, isolate: Ad2Y87-981.			Ad2Y87-981		Japan: Yamagata		Human adenovirus 2	2
AB436561	Human adenovirus 2 gene for hexon, partial cds.	19038295	Link					Human adenovirus 2	2	Ad2P
AC_000007	Human adenovirus 2, complete genome.	14573794,2408761,6334081,6094534,6495658,6492252,6593702,6206566,6336330,6145146,6699947,6336328,6136617,6308889,6336325,6306252,6857999,6574459,6307816,6842608,6186991,6834467,6296434,6985487,7142162,7142161,7105179,6897915,7343420,6117824,7254339,6927849,6985479,6164992,6259616,6258984,7428037,6985478,6985474,6253988,6930642,6933038,318167,551290,227610,318165,454416,455453,83649,925035,318160,…	Link					Human adenovirus 2	Human adenovirus type 2
AF542118	Human adenovirus 2 strain KNIH Ad00/1 hexon gene, complete cds.							Human adenovirus 2	2	KNIH Ad00/1
AF542120	Human adenovirus 2 strain KNIH Ad00/4 hexon gene, complete cds.							Human adenovirus 2	2	KNIH Ad00/4
AJ278924	Human adenovirus type 2 hexon gene, isolate R05.			R05		Germany:Lower Saxony		Human adenovirus 2
AJ293901	Human adenovirus type 2 hexon gene, isolate Prei.			Prei		United Kingdom		Human adenovirus 2
AJ293902	Human adenovirus type 2 hexon gene, isolate 352.			352		Germany		Human adenovirus 2
AJ293903	Human adenovirus type 2 hexon gene for hexon, isolate 105.			105		Germany		Human adenovirus 2
AJ293904	Human adenovirus type 2 hexon gene, isolate 134.			134		Germany		Human adenovirus 2
AJ293905	Human adenovirus type 2 hexon gene, isolate 358.			358		Germany		Human adenovirus 2
AY224391	Human adenovirus type 2 strain KNIH Ad 00/3 hexon gene, complete cds.							Human adenovirus 2		KNIH Ad 00/3
AY224392	Human adenovirus type 2 strain KNIH Ad 01/2 hexon gene, complete cds.							Human adenovirus 2		KNIH Ad 01/2
DQ115418	Human adenovirus type 2 hexon protein gene, partial cds.	16502282	Link					Human adenovirus 2		Ad.6
EU128938	Human adenovirus 2 hexon (HEX) and 23K endopeptidase (PRO) genes, complete cds.	19860872	Link					Human adenovirus 2
EU867450	Human adenovirus 2 strain RKI-0264/02 hexon gene, partial cds.	20149723	Link			Germany	Nov-2001	Human adenovirus 2	2	RKI-0264/02
EU867452	Human adenovirus 2 strain RKI-0667/02 hexon gene, partial cds.	20149723	Link			Germany	Dec-2001	Human adenovirus 2	2	RKI-0667/02
EU867453	Human adenovirus 2 strain RKI-0762/02 hexon gene, partial cds.	20149723	Link			Germany	Jan-2002	Human adenovirus 2	2	RKI-0762/02
EU867457	Human adenovirus 2 strain RKI-1507/02 hexon gene, partial cds.	20149723	Link			Germany	Feb-2002	Human adenovirus 2	2	RKI-1507/02
EU867458	Human adenovirus 2 strain RKI-2119/02 hexon gene, partial cds.	20149723	Link			Germany	Mar-2002	Human adenovirus 2	2	RKI-2119/02
EU867460	Human adenovirus 2 strain RKI-2575/02 hexon gene, partial cds.	20149723	Link			Germany	Apr-2002	Human adenovirus 2	2	RKI-2575/02
EU867463	Human adenovirus 2 strain RKI-1353/03 hexon gene, partial cds.	20149723	Link			Germany	Feb-2003	Human adenovirus 2	2	RKI-1353/03
EU867464	Human adenovirus 2 strain RKI-1947/03 hexon gene, partial cds.	20149723	Link			Germany	Feb-2003	Human adenovirus 2	2	RKI-1947/03
EU867467	Human adenovirus 2 strain RKI-0135/05 hexon gene, partial cds.	20149723	Link			Germany	Oct-2004	Human adenovirus 2	2	RKI-0135/05
EU867469	Human adenovirus 2 strain RKI-0860/05 hexon gene, partial cds.	20149723	Link			Germany	Jan-2005	Human adenovirus 2	2	RKI-0860/05
EU867472	Human adenovirus 2 strain RKI-6106/05 hexon gene, partial cds.	20149723	Link			Germany	Aug-2005	Human adenovirus 2	2	RKI-6106/05
EU867476	Human adenovirus 2 strain RKI-1619/06 hexon gene, partial cds.	20149723	Link			Germany	Feb-2006	Human adenovirus 2	2	RKI-1619/06
EU867479	Human adenovirus 2 strain RKI-0338/07 hexon gene, partial cds.	20149723	Link			Germany	Nov-2006	Human adenovirus 2	2	RKI-0338/07
EU867480	Human adenovirus 2 strain RKI-0411/07 hexon gene, partial cds.	20149723	Link			Germany	Nov-2006	Human adenovirus 2	2	RKI-0411/07
EU867481	Human adenovirus 2 strain RKI-0547/07 hexon gene, partial cds.	20149723	Link			Germany	Dec-2006	Human adenovirus 2	2	RKI-0547/07
FJ943581	Human adenovirus 2 strain RKI-0041/02 hexon gene, partial cds.	20149723	Link			Germany	Oct-2001	Human adenovirus 2	2	RKI-0041/02
FJ943582	Human adenovirus 2 strain RKI-0123/02 hexon gene, partial cds.	20149723	Link			Germany	Oct-2001	Human adenovirus 2	2	RKI-0123/02
FJ943585	Human adenovirus 2 strain RKI-0414/02 hexon gene, partial cds.	20149723	Link			Germany	Nov-2001	Human adenovirus 2	2	RKI-0414/02
FJ943588	Human adenovirus 2 strain RKI-0735/02 hexon gene, partial cds.	20149723	Link			Germany	Jan-2002	Human adenovirus 2	2	RKI-0735/02
FJ943589	Human adenovirus 2 strain RKI-0857/02 hexon gene, partial cds.	20149723	Link			Germany	Jan-2002	Human adenovirus 2	2	RKI-0857/02
FJ943592	Human adenovirus 2 strain RKI-1157/02 hexon gene, partial cds.	20149723	Link			Germany	Feb-2002	Human adenovirus 2	2	RKI-1157/02
FJ943596	Human adenovirus 2 strain RKI-1106/03 hexon gene, partial cds.	20149723	Link			Germany	Feb-2003	Human adenovirus 2	2	RKI-1106/03
FJ943605	Human adenovirus 2 strain RKI-0947/07 hexon gene, partial cds.	20149723	Link			Germany	Jan-2007	Human adenovirus 2	2	RKI-0947/07
FJ943608	Human adenovirus 2 strain RKI-1114/07 hexon gene, partial cds.	20149723	Link			Germany	Feb-2007	Human adenovirus 2	2	RKI-1114/07
FJ943610	Human adenovirus 2 strain RKI-1366/07 hexon gene, partial cds.	20149723	Link			Germany	Feb-2007	Human adenovirus 2	2	RKI-1366/07
FJ943613	Human adenovirus 2 strain RKI-1440/07 hexon gene, partial cds.	20149723	Link			Germany	Feb-2007	Human adenovirus 2	2	RKI-1440/07
FJ943615	Human adenovirus 2 strain RKI-1518/07 hexon gene, partial cds.	20149723	Link			Germany	Feb-2007	Human adenovirus 2	2	RKI-1518/07
FJ943628	Human adenovirus 2 strain RKI-3543/07 hexon gene, partial cds.	20149723	Link			Germany	Mar-2007	Human adenovirus 2	2	RKI-3543/07
FJ943631	Human adenovirus 2 strain RKI-3617/07 hexon gene, partial cds.	20149723	Link			Germany	Mar-2007	Human adenovirus 2	2	RKI-3617/07
JX173077	Human adenovirus C strain human/ARG/A8649/2005/2[P2H2F2], complete genome.					Argentina	2005	Human mastadenovirus C		human/ARG/A8649/2005/2[P2H2F2]
JX173084	Human adenovirus C strain human/USA/VT5544/2003/2[P2H2F2], complete genome.					USA	21-May-2003	Human mastadenovirus C	2	human/USA/VT5544/2003/2[P2H2F2]
KC570888	Human adenovirus 2 strain N1283/TW/02-2 hexon gene, partial cds.	24073254	Link			Taiwan	21-Jun-2002	Human adenovirus 2		N1283/TW/02-2
KC570889	Human adenovirus 2 strain N78/TW/03-2 hexon gene, partial cds.	24073254	Link			Taiwan	08-Jan-2003	Human adenovirus 2		N78/TW/03-2
KC570890	Human adenovirus 2 strain N961/TW/05-2 hexon gene, partial cds.	24073254	Link			Taiwan	06-Apr-2005	Human adenovirus 2		N961/TW/05-2
KC570891	Human adenovirus 2 strain N3575/TW/05-2 hexon gene, partial cds.	24073254	Link			Taiwan	20-Oct-2005	Human adenovirus 2		N3575/TW/05-2
KC570892	Human adenovirus 2 strain N3773/TW/05-2 hexon gene, partial cds.	24073254	Link			Taiwan	03-Nov-2005	Human adenovirus 2		N3773/TW/05-2
KC570893	Human adenovirus 2 strain N481/TW/06 hexon gene, partial cds.	24073254	Link			Taiwan	13-Feb-2006	Human adenovirus 2		N481/TW/06
KC570894	Human adenovirus 2 strain N586/TW/06-2 hexon gene, partial cds.	24073254	Link			Taiwan	01-Mar-2006	Human adenovirus 2		N586/TW/06-2
KC570895	Human adenovirus 2 strain N1932/TW/06-2 hexon gene, partial cds.	24073254	Link			Taiwan	13-Jun-2006	Human adenovirus 2		N1932/TW/06-2
KC570896	Human adenovirus 2 strain N1985/TW/07 hexon gene, partial cds.	24073254	Link			Taiwan	08-May-2007	Human adenovirus 2		N1985/TW/07
KC570897	Human adenovirus 2 strain N1256/TW/06 hexon gene, partial cds.	24073254	Link			Taiwan	25-Apr-2006	Human adenovirus 2		N1256/TW/06
KC570905	Human adenovirus 2 strain N625/TW/02-2 hexon gene, partial cds.	24073254	Link			Taiwan	02-Mar-2002	Human adenovirus 2		N625/TW/02-2
KC585031	Human adenovirus 2 strain 14-11 hexon gene, partial cds.					USA	2011	Human adenovirus 2		14-11
KF268130	Human adenovirus C strain human/USA/UFL_Adv2/2004/2[P2H2F2], complete genome.					USA: New York	Dec-2004	Human mastadenovirus C	2	human/USA/UFL_Adv2/2004/2[P2H2F2]
KF268310	Human adenovirus C strain human/USA/Pitts_00109/1992/2[P2H2F2], complete genome.					USA: Pittsburgh, Pennsylvania	1992	Human mastadenovirus C	2	human/USA/Pitts_00109/1992/2[P2H2F2]
KM458625	Human adenovirus 2 strain BJ04 hexon protein gene, complete cds.	25816320	Link			China	2012	Human adenovirus 2	HAdV-2	BJ04
KM458627	Human adenovirus 2 strain BJ09 hexon protein gene, complete cds.	25816320	Link			China	2013	Human adenovirus 2	HAdV-2	BJ09
KP274044	Human mastadenovirus C isolate DPON033/Cote d'Ivoire/2012 hexon gene, partial cds.	25990885	Link	DPON033/Cote d'Ivoire/2012		Cote d'Ivoire	2012	Human mastadenovirus C
KP696777	Human mastadenovirus C hexon gene, complete cds.	25856575	Link	113		China	22-Jan-2009	Human mastadenovirus C	C
KP732094	Human mastadenovirus C isolate 8h hexon gene, complete cds.	25856575	Link	8h		China	20-Jun-2008	Human mastadenovirus C	C
KP732095	Human mastadenovirus C isolate 187h hexon gene, complete cds.	25856575	Link	187h		China	03-Mar-2009	Human mastadenovirus C	C
KR699642	Human mastadenovirus C strain CBJ113, complete genome.	26960434	Link			China	20-Jan-2009	Human mastadenovirus C		CBJ113
KU145022	Human adenovirus 2 isolate HAdV2/99083/MYS/2011 hexon gene, partial cds.			HAdV2/99083/MYS/2011		Malaysia: Kuala Lumpur	05-Aug-2011	Human adenovirus 2
KU145023	Human adenovirus 2 isolate HAdV2/76450/MYS/2012 hexon gene, partial cds.			HAdV2/76450/MYS/2012		Malaysia: Kuala Lumpur	30-Jan-2012	Human adenovirus 2
KU145024	Human adenovirus 2 isolate HAdV2/01636/MYS/2012 hexon gene, partial cds.			HAdV2/01636/MYS/2012		Malaysia: Kuala Lumpur	23-Mar-2012	Human adenovirus 2
KU145025	Human adenovirus 2 isolate HAdV2/20633/MYS/2012 hexon gene, partial cds.			HAdV2/20633/MYS/2012		Malaysia: Kuala Lumpur	15-Oct-2012	Human adenovirus 2
KU145026	Human adenovirus 2 isolate HAdV2/54339/MYS/2012 hexon gene, partial cds.			HAdV2/54339/MYS/2012		Malaysia: Kuala Lumpur	03-Dec-2012	Human adenovirus 2
KU145027	Human adenovirus 2 isolate HAdV2/96903/MYS/2011 hexon gene, partial cds.			HAdV2/96903/MYS/2011		Malaysia: Kuala Lumpur	04-Jan-2011	Human adenovirus 2
KU145028	Human adenovirus 2 isolate HAdV2/15729/MYS/2011 hexon gene, partial cds.			HAdV2/15729/MYS/2011		Malaysia: Kuala Lumpur	17-Feb-2011	Human adenovirus 2
KU145029	Human adenovirus 2 isolate HAdV2/17102/MYS/2011 hexon gene, partial cds.			HAdV2/17102/MYS/2011		Malaysia: Kuala Lumpur	21-Feb-2011	Human adenovirus 2
KU145090	Human adenovirus 7 isolate HAdV2/92090/MYS/2013 hexon gene, partial cds.			HAdV2/92090/MYS/2013		Malaysia: Kuala Lumpur	01-Nov-2013	Human adenovirus 7
KX384959	Human adenovirus 2 strain T215/Ft Jackson South Carolina USA/2002, complete genome.	28198541	Link			USA: Fort Jackson, SC	29-Nov-2002	Human adenovirus 2	2	T215/Ft Jackson South Carolina USA/2002
KX868283	Human adenovirus 2 isolate GyK003 DNA polymerase, penton base, and hexon genes, partial cds.			GyK003		Sweden	1978/2010	Human adenovirus 2
KX868286	Human adenovirus 2 isolate GyK006 DNA polymerase, penton base, and hexon genes, partial cds.			GyK006		Sweden	1978/2010	Human adenovirus 2
KX868291	Human adenovirus 2 isolate GyK012 DNA polymerase, penton base, and hexon genes, partial cds.			GyK012		Sweden	1978/2010	Human adenovirus 2
KX868292	Human adenovirus 2 isolate GyK013 DNA polymerase, penton base, and hexon genes, partial cds.			GyK013		Sweden	1978/2010	Human adenovirus 2
KX868294	Human adenovirus 2 isolate GyK015 DNA polymerase, penton base, and hexon genes, partial cds.			GyK015		Sweden	1978/2010	Human adenovirus 2
KX868296	Human adenovirus 2 isolate GyK017 DNA polymerase, penton base, and hexon genes, partial cds.			GyK017		Sweden	1978/2010	Human adenovirus 2
KX868298	Human adenovirus 2 isolate GyK019 DNA polymerase, penton base, and hexon genes, partial cds.			GyK019		Sweden	1978/2010	Human adenovirus 2
KX868305	Human adenovirus 2 isolate GyK026 DNA polymerase, penton base, and hexon genes, partial cds.			GyK026		Sweden	1978/2010	Human adenovirus 2
KX868307	Human adenovirus 2 isolate GyK028 DNA polymerase, penton base, and hexon genes, partial cds.			GyK028		Sweden	1978/2010	Human adenovirus 2
KX868309	Human adenovirus 2 isolate GyK030 DNA polymerase, penton base, and hexon genes, partial cds.			GyK030		Sweden	1978/2010	Human adenovirus 2
KX868311	Human adenovirus 2 isolate GyK032 DNA polymerase, penton base, and hexon genes, partial cds.			GyK032		Sweden	1978/2010	Human adenovirus 2
KX868333	Human adenovirus 2 isolate GyK054 DNA polymerase, penton base, and hexon genes, partial cds.			GyK054		Sweden	1978/2010	Human adenovirus 2
KX868336	Human adenovirus 2 isolate GyK057 DNA polymerase, penton base, and hexon genes, partial cds.			GyK057		Sweden	1978/2010	Human adenovirus 2
KX868337	Human adenovirus 2 isolate GyK058 DNA polymerase, penton base, and hexon genes, partial cds.			GyK058		Sweden	1978/2010	Human adenovirus 2
KX868339	Human adenovirus 2 isolate GyK060 DNA polymerase, penton base, and hexon genes, partial cds.			GyK060		Sweden	1978/2010	Human adenovirus 2
KX868342	Human adenovirus 2 isolate GyK063 DNA polymerase, penton base, and hexon genes, partial cds.			GyK063		Sweden	1978/2010	Human adenovirus 2
KX868350	Human adenovirus 2 isolate GyK071 DNA polymerase, penton base, and hexon genes, partial cds.			GyK071		Sweden	1978/2010	Human adenovirus 2
KX868351	Human adenovirus 2 isolate GyK072 DNA polymerase, penton base, and hexon genes, partial cds.			GyK072		Sweden	1978/2010	Human adenovirus 2
KX868353	Human adenovirus 2 isolate GyK074 DNA polymerase, penton base, and hexon genes, partial cds.			GyK074		Sweden	1978/2010	Human adenovirus 2
KX868358	Human adenovirus 2 isolate GyK079 DNA polymerase, penton base, and hexon genes, partial cds.			GyK079		Sweden	1978/2010	Human adenovirus 2
KX868360	Human adenovirus 2 isolate GyK081 DNA polymerase, penton base, and hexon genes, partial cds.			GyK081		Sweden	1978/2010	Human adenovirus 2
KX868366	Human adenovirus 2 isolate GyK087 DNA polymerase, penton base, and hexon genes, partial cds.			GyK087		Sweden	1978/2010	Human adenovirus 2
KX868367	Human adenovirus 2 isolate GyK088 DNA polymerase, penton base, and hexon genes, partial cds.			GyK088		Sweden	1978/2010	Human adenovirus 2
KX868387	Human adenovirus 2 isolate GyK109 DNA polymerase, penton base, and hexon genes, partial cds.			GyK109		Sweden	1978/2010	Human adenovirus 2
KX868389	Human adenovirus 2 isolate GyK111 DNA polymerase, penton base, and hexon genes, partial cds.			GyK111		Sweden	1978/2010	Human adenovirus 2
KX868391	Human adenovirus 2 isolate GyK113 DNA polymerase, penton base, and hexon genes, partial cds.			GyK113		Sweden	1978/2010	Human adenovirus 2
KX868393	Human adenovirus 2 isolate GyK115 DNA polymerase, penton base, and hexon genes, partial cds.			GyK115		Sweden	1978/2010	Human adenovirus 2
KX868396	Human adenovirus 2 isolate GyK118 DNA polymerase, penton base, and hexon genes, partial cds.			GyK118		Sweden	1978/2010	Human adenovirus 2
KX868398	Human adenovirus 2 isolate GyK120 DNA polymerase, penton base, and hexon genes, partial cds.			GyK120		Sweden	1978/2010	Human adenovirus 2
KX868399	Human adenovirus 2 isolate GyK121 DNA polymerase, penton base, and hexon genes, partial cds.			GyK121		Sweden	1978/2010	Human adenovirus 2
KX868400	Human adenovirus 2 isolate GyK122 DNA polymerase and hexon genes, partial cds.			GyK122		Sweden	1978/2010	Human adenovirus 2
KX868402	Human adenovirus 2 isolate GyK124 DNA polymerase, penton base, and hexon genes, partial cds.			GyK124		Sweden	1978/2010	Human adenovirus 2
KX868405	Human adenovirus 2 isolate GyK127 DNA polymerase, penton base, and hexon genes, partial cds.			GyK127		Sweden	1978/2010	Human adenovirus 2
KX868411	Human adenovirus 2 isolate GyK134 DNA polymerase and hexon genes, partial cds.			GyK134		Sweden	1978/2010	Human adenovirus 2
KX868413	Human adenovirus 2 isolate GyK136 DNA polymerase, penton base, and hexon genes, partial cds.			GyK136		Sweden	1978/2010	Human adenovirus 2
KX868414	Human adenovirus 2 isolate GyK138 DNA polymerase and hexon genes, partial cds.			GyK138		Sweden	1978/2010	Human adenovirus 2
KX868420	Human adenovirus 2 isolate GyK144 hexon gene, partial cds.			GyK144		Sweden	1978/2010	Human adenovirus 2
KX868421	Human adenovirus 2 isolate GyK145 DNA polymerase, penton base, and hexon genes, partial cds.			GyK145		Sweden	1978/2010	Human adenovirus 2
KX868442	Human adenovirus 2 isolate GyK169 DNA polymerase, penton base, and hexon genes, partial cds.			GyK169		Sweden	1978/2010	Human adenovirus 2
KX868443	Human adenovirus 2 isolate GyK170 DNA polymerase, penton base, and hexon genes, partial cds.			GyK170		Sweden	1978/2010	Human adenovirus 2
KX868444	Human adenovirus 2 isolate GyK171 hexon gene, partial cds.			GyK171		Sweden	1978/2010	Human adenovirus 2
KX868445	Human adenovirus 2 isolate GyK172 DNA polymerase, penton base, and hexon genes, partial cds.			GyK172		Sweden	1978/2010	Human adenovirus 2
KX868447	Human adenovirus 2 isolate GyK174 DNA polymerase, penton base, and hexon genes, partial cds.			GyK174		Sweden	1978/2010	Human adenovirus 2
KX868448	Human adenovirus 2 isolate GyK175 DNA polymerase, penton base, and hexon genes, partial cds.			GyK175		Sweden	1978/2010	Human adenovirus 2
KX868449	Human adenovirus 2 isolate GyK176 DNA polymerase, penton base, and hexon genes, partial cds.			GyK176		Sweden	1978/2010	Human adenovirus 2
KX868450	Human adenovirus 2 isolate GyK177 DNA polymerase and hexon genes, partial cds.			GyK177		Sweden	1978/2010	Human adenovirus 2
KX868451	Human adenovirus 2 isolate GyK178 DNA polymerase, penton base, and hexon genes, partial cds.			GyK178		Sweden	1978/2010	Human adenovirus 2
KX868452	Human adenovirus 2 isolate GyK179 DNA polymerase, penton base, and hexon genes, partial cds.			GyK179		Sweden	1978/2010	Human adenovirus 2
KX868453	Human adenovirus 2 isolate GyK180 DNA polymerase, penton base, and hexon genes, partial cds.			GyK180		Sweden	1978/2010	Human adenovirus 2
KX868454	Human adenovirus 2 isolate GyK181 DNA polymerase, penton base, and hexon genes, partial cds.			GyK181		Sweden	1978/2010	Human adenovirus 2
KX868455	Human adenovirus 2 isolate GyK182 DNA polymerase, penton base, and hexon genes, partial cds.			GyK182		Sweden	1978/2010	Human adenovirus 2
KX868456	Human adenovirus 2 isolate GyK183 DNA polymerase, penton base, and hexon genes, partial cds.			GyK183		Sweden	1978/2010	Human adenovirus 2
KX868464	Human adenovirus 2 isolate GyK191 DNA polymerase, penton base, and hexon genes, partial cds.			GyK191		Sweden	1978/2010	Human adenovirus 2
KX868471	Human adenovirus 2 isolate GyK198 DNA polymerase, penton base, and hexon genes, partial cds.			GyK198		Sweden	1978/2010	Human adenovirus 2
KX868472	Human adenovirus 2 isolate GyK199 DNA polymerase, penton base, and hexon genes, partial cds.			GyK199		Sweden	1978/2010	Human adenovirus 2
KX868473	Human adenovirus 2 isolate GyK200 DNA polymerase, penton base, and hexon genes, partial cds.			GyK200		Sweden	1978/2010	Human adenovirus 2
KX868474	Human adenovirus 2 isolate GyK201 DNA polymerase and hexon genes, partial cds.			GyK201		Sweden	1978/2010	Human adenovirus 2
KX868475	Human adenovirus 2 isolate GyK202 DNA polymerase, penton base, and hexon genes, partial cds.			GyK202		Sweden	1978/2010	Human adenovirus 2
KX868476	Human adenovirus 2 isolate GyK203 DNA polymerase and hexon genes, partial cds.			GyK203		Sweden	1978/2010	Human adenovirus 2
KX868477	Human adenovirus 2 isolate GyK204 DNA polymerase, penton base, and hexon genes, partial cds.			GyK204		Sweden	1978/2010	Human adenovirus 2
KX868478	Human adenovirus 2 isolate GyK205 DNA polymerase, penton base, and hexon genes, partial cds.			GyK205		Sweden	1978/2010	Human adenovirus 2
KX868479	Human adenovirus 2 isolate GyK206 DNA polymerase, penton base, and hexon genes, partial cds.			GyK206		Sweden	1978/2010	Human adenovirus 2
KX868480	Human adenovirus 2 isolate GyK207 DNA polymerase, penton base, and hexon genes, partial cds.			GyK207		Sweden	1978/2010	Human adenovirus 2
KX868481	Human adenovirus 2 isolate GyK208 DNA polymerase, penton base, and hexon genes, partial cds.			GyK208		Sweden	1978/2010	Human adenovirus 2
KX868487	Human adenovirus 2 isolate GyK214 DNA polymerase, penton base, and hexon genes, partial cds.			GyK214		Sweden	1978/2010	Human adenovirus 2
KX868488	Human adenovirus 2 isolate GyK215 DNA polymerase, penton base, and hexon genes, partial cds.			GyK215		Sweden	1978/2010	Human adenovirus 2
KX868489	Human adenovirus 2 isolate GyK216 DNA polymerase, penton base, and hexon genes, partial cds.			GyK216		Sweden	1978/2010	Human adenovirus 2
KX868490	Human adenovirus 2 isolate GyK217 DNA polymerase, penton base, and hexon genes, partial cds.			GyK217		Sweden	1978/2010	Human adenovirus 2
KX868493	Human adenovirus 2 isolate GyK220 DNA polymerase, penton base, and hexon genes, partial cds.			GyK220		Sweden	1978/2010	Human adenovirus 2
KX868494	Human adenovirus 2 isolate GyK221 DNA polymerase, penton base, and hexon genes, partial cds.			GyK221		Sweden	1978/2010	Human adenovirus 2
KX868495	Human adenovirus 2 isolate GyK222 DNA polymerase and hexon genes, partial cds.			GyK222		Sweden	1978/2010	Human adenovirus 2
KX868497	Human adenovirus 2 isolate GyK224 DNA polymerase, penton base, and hexon genes, partial cds.			GyK224		Sweden	1978/2010	Human adenovirus 2
KX868502	Human adenovirus 2 isolate GyK229 DNA polymerase, penton base, and hexon genes, partial cds.			GyK229		Sweden	1978/2010	Human adenovirus 2
KX868503	Human adenovirus 2 isolate GyK230 DNA polymerase and hexon genes, partial cds.			GyK230		Sweden	1978/2010	Human adenovirus 2
KX868515	Human adenovirus 2 isolate GyK245 DNA polymerase, penton base, and hexon genes, partial cds.			GyK245		Sweden	1978/2010	Human adenovirus 2
KX868516	Human adenovirus 2 isolate GyK246 DNA polymerase, penton base, and hexon genes, partial cds.			GyK246		Sweden	1978/2010	Human adenovirus 2
KX868517	Human adenovirus 2 isolate GyK247 DNA polymerase and hexon genes, partial cds.			GyK247		Sweden	1978/2010	Human adenovirus 2
KX868518	Human adenovirus 2 isolate GyK248 DNA polymerase, penton base, and hexon genes, partial cds.			GyK248		Sweden	1978/2010	Human adenovirus 2
KX868524	Human adenovirus 2 isolate GyK254 DNA polymerase, penton base, and hexon genes, partial cds.			GyK254		Sweden	1978/2010	Human adenovirus 2
KX868525	Human adenovirus 2 isolate GyK255 DNA polymerase, penton base, and hexon genes, partial cds.			GyK255		Sweden	1978/2010	Human adenovirus 2
KX868526	Human adenovirus 2 isolate GyK256 DNA polymerase, penton base, and hexon genes, partial cds.			GyK256		Sweden	1978/2010	Human adenovirus 2
KX868527	Human adenovirus 2 isolate GyK257 DNA polymerase, penton base, and hexon genes, partial cds.			GyK257		Sweden	1978/2010	Human adenovirus 2
KX868528	Human adenovirus 2 isolate GyK258 DNA polymerase and hexon genes, partial cds.			GyK258		Sweden	1978/2010	Human adenovirus 2
KX868529	Human adenovirus 2 isolate GyK259 hexon gene, partial cds.			GyK259		Sweden	1978/2010	Human adenovirus 2
KX868530	Human adenovirus 2 isolate GyK260 DNA polymerase, penton base, and hexon genes, partial cds.			GyK260		Sweden	1978/2010	Human adenovirus 2
KX868534	Human adenovirus 2 isolate GyK264 DNA polymerase, penton base, and hexon genes, partial cds.			GyK264		Sweden	1978/2010	Human adenovirus 2
KX868535	Human adenovirus 2 isolate GyK265 DNA polymerase and hexon genes, partial cds.			GyK265		Sweden	1978/2010	Human adenovirus 2
KX868536	Human adenovirus 2 isolate GyK266 DNA polymerase, penton base, and hexon genes, partial cds.			GyK266		Sweden	1978/2010	Human adenovirus 2
KX868537	Human adenovirus 2 isolate GyK267 DNA polymerase, penton base, and hexon genes, partial cds.			GyK267		Sweden	1978/2010	Human adenovirus 2
KX868538	Human adenovirus 2 isolate GyK268 DNA polymerase and hexon genes, partial cds.			GyK268		Sweden	1978/2010	Human adenovirus 2
KX868539	Human adenovirus 2 isolate GyK269 DNA polymerase, penton base, and hexon genes, partial cds.			GyK269		Sweden	1978/2010	Human adenovirus 2
KX868540	Human adenovirus 2 isolate GyK270 hexon gene, partial cds.			GyK270		Sweden	1978/2010	Human adenovirus 2
KX868543	Human adenovirus 2 isolate GyK273 DNA polymerase, penton base, and hexon genes, partial cds.			GyK273		Sweden	1978/2010	Human adenovirus 2
KX868544	Human adenovirus 2 isolate GyK274 DNA polymerase, penton base, and hexon genes, partial cds.			GyK274		Sweden	1978/2010	Human adenovirus 2
KX868545	Human adenovirus 2 isolate GyK275 DNA polymerase, penton base, and hexon genes, partial cds.			GyK275		Sweden	1978/2010	Human adenovirus 2
KX868546	Human adenovirus 2 isolate GyK276 penton base and hexon genes, partial cds.			GyK276		Sweden	1978/2010	Human adenovirus 2
KX868551	Human adenovirus 2 isolate GyK281 DNA polymerase and hexon genes, partial cds.			GyK281		Sweden	1978/2010	Human adenovirus 2
MF315028	Human mastadenovirus C isolate human/CHN/BJ04/2012/[P1/H2/F2], complete genome.	29133946	Link	human/CHN/BJ04/2012/[P1/H2/F2]		China	07-Nov-2012	Human mastadenovirus C
MG198056	Human adenovirus 2 strain cell culture/2016/Egypt hexon protein gene, partial cds.			groundwater 2		Egypt	2016	Human adenovirus 2	HAdV-2	cell culture/2016/Egypt
MH121071	UNVERIFIED: Human mastadenovirus C strain 3C2, partial genome.					Germany		Human mastadenovirus C		3C2
MH121078	Human mastadenovirus C strain 9C2, partial genome.					Germany		Human mastadenovirus C		9C2
MH121079	Human mastadenovirus C strain 10C2, partial genome.					Germany		Human mastadenovirus C		10C2
MH121080	Human mastadenovirus C strain 11C2, partial genome.					Germany		Human mastadenovirus C		11C2
MH121083	Human mastadenovirus C strain 14C2, partial genome.					Germany		Human mastadenovirus C		14C2
MH121084	Human mastadenovirus C strain 15C2, partial genome.					Germany		Human mastadenovirus C		15C2
MH121086	Human mastadenovirus C strain 17C2, partial genome.					Germany		Human mastadenovirus C		17C2
MH121088	Human mastadenovirus C strain 19C2, partial genome.					Germany		Human mastadenovirus C		19C2
MH121092	Human mastadenovirus C strain 23C2, partial genome.					Germany		Human mastadenovirus C		23C2
MH121095	Human mastadenovirus C strain 26C2, partial genome.					Germany		Human mastadenovirus C		26C2
MH121097	Human mastadenovirus C strain 29C2, partial genome.					Germany		Human mastadenovirus C		29C2
MH121099	Human mastadenovirus C strain 31C2, partial genome.					Germany		Human mastadenovirus C		31C2
MH121103	Human mastadenovirus C strain 35C2, partial genome.					Germany		Human mastadenovirus C		35C2
MH121104	Human mastadenovirus C strain 36C2, partial genome.					Germany		Human mastadenovirus C		36C2
MH121105	Human mastadenovirus C strain 37C2, partial genome.					Germany		Human mastadenovirus C		37C2
MH121106	Human mastadenovirus C strain 38C2, partial genome.					Germany		Human mastadenovirus C		38C2
MH121107	UNVERIFIED: Human mastadenovirus C strain 39C2, partial genome.					Germany		Human mastadenovirus C		39C2
MH121109	Human mastadenovirus C strain 42C2, partial genome.					Germany		Human mastadenovirus C		42C2
MH121111	Human mastadenovirus C strain 44C2, partial genome.					Germany		Human mastadenovirus C		44C2
MH121114	Human mastadenovirus C strain 47C2, partial genome.					Germany		Human mastadenovirus C		47C2
NC_001405	Human adenovirus C, complete genome.							Human mastadenovirus C	Human adenovirus 2
AB330086	Human adenovirus 5 gene for hexon, complete cds, strain: Adenoid 75.	18385435	Link					Human adenovirus 5		Adenoid 75
AB434210	Human adenovirus 5 gene for hexon, partial cds, isolate: Ad5Y88-158.	19038295	Link	Ad5Y88-158		Japan: Yamagata		Human adenovirus 5	5
AB434211	Human adenovirus 5 gene for hexon, partial cds, isolate: Ad5Y92-1128.	19038295	Link	Ad5Y92-1128		Japan: Yamagata		Human adenovirus 5	5
AB434212	Human adenovirus 5 gene for hexon, partial cds, isolate: Ad5Y93-1452.	19038295	Link	Ad5Y93-1452		Japan: Yamagata		Human adenovirus 5	5
AB434213	Human adenovirus 5 gene for hexon, partial cds, isolate: Ad5Y96-1374.	19038295	Link	Ad5Y96-1374		Japan: Yamagata		Human adenovirus 5	5
AB434214	Human adenovirus 5 gene for hexon, partial cds, isolate: Ad5Y97-104.	19038295	Link	Ad5Y97-104		Japan: Yamagata		Human adenovirus 5	5
AB434215	Human adenovirus 5 gene for hexon, partial cds, isolate: 33-Yamagata-01.	19038295	Link	33-Yamagata-01		Japan: Yamagata		Human adenovirus 5	5
AB434216	Human adenovirus 5 gene for hexon, partial cds, isolate: 2681-Yamagata-02.	19038295	Link	2681-Yamagata-02		Japan: Yamagata		Human adenovirus 5	5
AB434217	Human adenovirus 5 gene for hexon, partial cds, isolate: 2863-Yamagata-02.	19038295	Link	2863-Yamagata-02		Japan: Yamagata		Human adenovirus 5	5
AB434218	Human adenovirus 5 gene for hexon, partial cds, isolate: 2197-Yamagata-04.	19038295	Link	2197-Yamagata-04		Japan: Yamagata		Human adenovirus 5	5
AB434219	Human adenovirus 5 gene for hexon, partial cds, isolate: 1676-Yamagata-05.	19038295	Link	1676-Yamagata-05		Japan: Yamagata		Human adenovirus 5	5
AB434220	Human adenovirus 5 gene for hexon, partial cds, isolate: 489-Yamagata-06.	19038295	Link	489-Yamagata-06		Japan: Yamagata		Human adenovirus 5	5
AB434221	Human adenovirus 5 gene for hexon, partial cds, isolate: Ad5Y88-4866.	19038295	Link	Ad5Y88-4866		Japan: Yamagata		Human adenovirus 5	5
AB434222	Human adenovirus 5 gene for hexon, partial cds, isolate: Ad5Y89-5682.	19038295	Link	Ad5Y89-5682		Japan: Yamagata		Human adenovirus 5	5
AB434223	Human adenovirus 5 gene for hexon, partial cds, isolate: Ad5Y89-6660.	19038295	Link	Ad5Y89-6660		Japan: Yamagata		Human adenovirus 5	5
AB434224	Human adenovirus 5 gene for hexon, partial cds, isolate: Ad5Y90-1350.	19038295	Link	Ad5Y90-1350		Japan: Yamagata		Human adenovirus 5	5
AB434225	Human adenovirus 5 gene for hexon, partial cds, isolate: Ad5Y91-456.	19038295	Link	Ad5Y91-456		Japan: Yamagata		Human adenovirus 5	5
AB434226	Human adenovirus 5 gene for hexon, partial cds, isolate: Ad5Y92-668.	19038295	Link	Ad5Y92-668		Japan: Yamagata		Human adenovirus 5	5
AB434227	Human adenovirus 5 gene for hexon, partial cds, isolate: Ad5Y93-464.	19038295	Link	Ad5Y93-464		Japan: Yamagata		Human adenovirus 5	5
AB434228	Human adenovirus 5 gene for hexon, partial cds, isolate: Ad5Y93-1629.	19038295	Link	Ad5Y93-1629		Japan: Yamagata		Human adenovirus 5	5
AB434229	Human adenovirus 5 gene for hexon, partial cds, isolate: Ad5Y94-1162.	19038295	Link	Ad5Y94-1162		Japan: Yamagata		Human adenovirus 5	5
AB434230	Human adenovirus 5 gene for hexon, partial cds, isolate: Ad5Y96-1939.	19038295	Link	Ad5Y96-1939		Japan: Yamagata		Human adenovirus 5	5
AB434231	Human adenovirus 5 gene for hexon, partial cds, isolate: Ad5Y97-1657.	19038295	Link	Ad5Y97-1657		Japan: Yamagata		Human adenovirus 5	5
AB434232	Human adenovirus 5 gene for hexon, partial cds, isolate: Ad5Y98-821.	19038295	Link	Ad5Y98-821		Japan: Yamagata		Human adenovirus 5	5
AB434233	Human adenovirus 5 gene for hexon, partial cds, isolate: Ad5Y98-1499.	19038295	Link	Ad5Y98-1499		Japan: Yamagata		Human adenovirus 5	5
AB434234	Human adenovirus 5 gene for hexon, partial cds, isolate: 2103-Yamagata-01.	19038295	Link	2103-Yamagata-01		Japan: Yamagata		Human adenovirus 5	5
AB434235	Human adenovirus 5 gene for hexon, partial cds, isolate: 350-Yamagata-03.	19038295	Link	350-Yamagata-03		Japan: Yamagata		Human adenovirus 5	5
AB434236	Human adenovirus 5 gene for hexon, partial cds, isolate: 2116-Yamagata-04.	19038295	Link	2116-Yamagata-04		Japan: Yamagata		Human adenovirus 5	5
AB434237	Human adenovirus 5 gene for hexon, partial cds, isolate: 2319-Yamagata-04.	19038295	Link	2319-Yamagata-04		Japan: Yamagata		Human adenovirus 5	5
AB434238	Human adenovirus 5 gene for hexon, partial cds, isolate: 1572-Yamagata-06.	19038295	Link	1572-Yamagata-06		Japan: Yamagata		Human adenovirus 5	5
AB434239	Human adenovirus 5 gene for hexon, partial cds, isolate: Ad5Y88-5197.	19038295	Link	Ad5Y88-5197		Japan: Yamagata		Human adenovirus 5	5
AB434240	Human adenovirus 5 gene for hexon, partial cds, isolate: Ad5Y94-225.	19038295	Link	Ad5Y94-225		Japan: Yamagata		Human adenovirus 5	5
AB434241	Human adenovirus 5 gene for hexon, partial cds, isolate: 1174-Yamagata-01.	19038295	Link	1174-Yamagata-01		Japan: Yamagata		Human adenovirus 5	5
AB434242	Human adenovirus 5 gene for hexon, partial cds, isolate: 19-Yamagata-02.	19038295	Link	19-Yamagata-02		Japan: Yamagata		Human adenovirus 5	5
AB434243	Human adenovirus 5 gene for hexon, partial cds, isolate: 1986-Yamagata-03.	19038295	Link	1986-Yamagata-03		Japan: Yamagata		Human adenovirus 5	5
AB434244	Human adenovirus 5 gene for hexon, partial cds, isolate: 474-Yamagata-06.	19038295	Link	474-Yamagata-06		Japan: Yamagata		Human adenovirus 5	5
AB434245	Human adenovirus 5 gene for hexon, partial cds, isolate: 1073-Yamagata-07.	19038295	Link	1073-Yamagata-07		Japan: Yamagata		Human adenovirus 5	5
AB434246	Human adenovirus 5 gene for hexon, partial cds, isolate: Ad5Y90-790.	19038295	Link	Ad5Y90-790		Japan: Yamagata		Human adenovirus 5	5
AB434247	Human adenovirus 5 gene for hexon, partial cds, isolate: Ad5Y91-1628.	19038295	Link	Ad5Y91-1628		Japan: Yamagata		Human adenovirus 5	5
AB434248	Human adenovirus 5 gene for hexon, partial cds, isolate: 163-Yamagata-00.	19038295	Link	163-Yamagata-00		Japan: Yamagata		Human adenovirus 5	5
AB434249	Human adenovirus 5 gene for hexon, partial cds, isolate: 3101-Yamagata-03.	19038295	Link	3101-Yamagata-03		Japan: Yamagata		Human adenovirus 5	5
AB434250	Human adenovirus 5 gene for hexon, partial cds, isolate: 489-Yamagata-05.	19038295	Link	489-Yamagata-05		Japan: Yamagata		Human adenovirus 5	5
AB434251	Human adenovirus 5 gene for hexon, partial cds, isolate: 53-Yamagata-06.	19038295	Link	53-Yamagata-06		Japan: Yamagata		Human adenovirus 5	5
AB434252	Human adenovirus 5 gene for hexon, partial cds, isolate: 443-Yamagata-07.	19038295	Link	443-Yamagata-07		Japan: Yamagata		Human adenovirus 5	5
AB436563	Human adenovirus 5 gene for hexon, partial cds.	19038295	Link					Human adenovirus 5	5	Ad5P
AB742371	Human adenovirus 7h hexon gene for capsid protein, partial cds, strain: PHL/TTa208/2011.					Philippines	2011	Human adenovirus 7h	5	PHL/TTa208/2011
AC_000008	Human adenovirus 5, complete genome.	1.45738e+07	Link					Human adenovirus 5	Human adenovirus type 5
AF542109	Human adenovirus 5 strain KNIH Ad99/5 hexon gene, complete cds.							Human adenovirus 5	5	KNIH Ad99/5
AF542116	Human adenovirus 5 strain KNIH Ad99/12 hexon gene, complete cds.							Human adenovirus 5	5	KNIH Ad99/12
AF542121	Human adenovirus 5 strain KNIH Ad00/5 hexon gene, complete cds.							Human adenovirus 5	5	KNIH Ad00/5
AF542124	Human adenovirus 5 strain KNIH Ad00/12 hexon gene, complete cds.							Human adenovirus 5	5	KNIH Ad00/12
AF542128	Human adenovirus 5 strain KNIH Ad00/19 hexon gene, complete cds.							Human adenovirus 5	5	KNIH Ad00/19
AF542130	Human adenovirus 5 strain KNIH Ad01/1 hexon gene, complete cds.							Human adenovirus 5	5	KNIH Ad01/1
AY339865	Human adenovirus C serotype 5, complete genome.							Human mastadenovirus C	5
AY601635	Human adenovirus type 5 strain NHRC Ad5FS 7151, complete genome.	16481660	Link					Human adenovirus 5	5	NHRC Ad5FS 7151
EU867455	Human adenovirus 5 strain RKI-0828/02 hexon gene, partial cds.	20149723	Link			Germany	Jan-2002	Human adenovirus 5	5	RKI-0828/02
EU867462	Human adenovirus 5 strain RKI-0729/03 hexon gene, partial cds.	20149723	Link			Germany	Jan-2003	Human adenovirus 5	5	RKI-0729/03
EU867470	Human adenovirus 5 strain RKI-0867/05 hexon gene, partial cds.	20149723	Link			Germany	Jan-2005	Human adenovirus 5	5	RKI-0867/05
EU867478	Human adenovirus 5 strain RKI-0274/07 hexon gene, partial cds.	20149723	Link			Germany	Nov-2006	Human adenovirus 5	5	RKI-0274/07
EU867493	Human adenovirus 5 strain RKI-4592/07 hexon gene, partial cds.	20149723	Link			Germany	May-2007	Human adenovirus 5	5	RKI-4592/07
FJ943602	Human adenovirus 5 strain RKI-0647/07 hexon gene, partial cds.	20149723	Link			Germany	Jan-2007	Human adenovirus 5	5	RKI-0647/07
FJ943603	Human adenovirus 5 strain RKI-0815/07 hexon gene, partial cds.	20149723	Link			Germany	Jan-2007	Human adenovirus 5	5	RKI-0815/07
FJ943614	Human adenovirus 5 strain RKI-1448/07 hexon gene, partial cds.	20149723	Link			Germany	Feb-2007	Human adenovirus 5	5	RKI-1448/07
FJ943616	Human adenovirus 5 strain RKI-1824/07 hexon gene, partial cds.	20149723	Link			Germany	Feb-2007	Human adenovirus 5	5	RKI-1824/07
FJ943623	Human adenovirus 5 strain RKI-2884/07 hexon gene, partial cds.	20149723	Link			Germany	Mar-2007	Human adenovirus 5	5	RKI-2884/07
FJ943627	Human adenovirus 5 strain RKI-3465/07 hexon gene, partial cds.	20149723	Link			Germany	Mar-2007	Human adenovirus 5	5	RKI-3465/07
KC570898	Human adenovirus 5 strain N1616/TW/03-2 hexon gene, partial cds.	24073254	Link			Taiwan	05-May-2003	Human adenovirus 5		N1616/TW/03-2
KC570899	Human adenovirus 5 strain N3139/TW/04 hexon gene, partial cds.	24073254	Link			Taiwan	02-Nov-2004	Human adenovirus 5		N3139/TW/04
KC570900	Human adenovirus 5 strain N600/TW/04 hexon gene, partial cds.	24073254	Link			Taiwan	03-Mar-2004	Human adenovirus 5		N600/TW/04
KC570901	Human adenovirus 5 strain N396/TW/02 hexon gene, partial cds.	24073254	Link			Taiwan	31-Jan-2002	Human adenovirus 5		N396/TW/02
KF268127	Human adenovirus C strain human/USA/CL_42/1988/5[P5H5F5], complete genome.					USA: Pittsburgh, Pennsylvania	1988	Human mastadenovirus C	5	human/USA/CL_42/1988/5[P5H5F5]
KF268199	Human adenovirus C strain human/USA/UFL_Adv5/2008/5[P2/H5/F5], complete genome.					USA: Connecticut	Feb-2008	Human mastadenovirus C	5	human/USA/UFL_Adv5/2008/5[P2/H5/F5]
KF429754	Human adenovirus C strain human/USA/Pitts_00149/1990/5[P5H5F5]F268310, complete genome.					USA: Pittsburgh, Pennsylvania	1990	Human mastadenovirus C	8	human/USA/Pitts_00149/1990/5[P5H5F5]F268310
KM190941	Human mastadenovirus C isolate VIROAF12, partial genome.			VIROAF12		Thailand	19-Oct-2012	Human mastadenovirus C
KU145052	Human adenovirus 5 isolate HAdV5/43440/MYS/2011 hexon gene, partial cds.			HAdV5/43440/MYS/2011		Malaysia: Kuala Lumpur	15-Nov-2011	Human adenovirus 5
KU145053	Human adenovirus 5 isolate HAdV5/87666/MYS/2012 hexon gene, partial cds.			HAdV5/87666/MYS/2012		Malaysia: Kuala Lumpur	26-Aug-2012	Human adenovirus 5
KU145054	Human adenovirus 5 isolate HAdV5/49166/MYS/2012 hexon gene, partial cds.			HAdV5/49166/MYS/2012		Malaysia: Kuala Lumpur	26-Nov-2012	Human adenovirus 5
KU145055	Human adenovirus 5 isolate HAdV5/43919/MYS/2011 hexon gene, partial cds.			HAdV5/43919/MYS/2011		Malaysia: Kuala Lumpur	20-Apr-2011	Human adenovirus 5
KU145056	Human adenovirus 5 isolate HAdV5/48554/MYS/2011 hexon gene, partial cds.			HAdV5/48554/MYS/2011		Malaysia: Kuala Lumpur	29-Apr-2011	Human adenovirus 5
KX868284	Human adenovirus 5 isolate GyK004 DNA polymerase, penton base, and hexon genes, partial cds.			GyK004		Sweden	1978/2010	Human adenovirus 5
KX868301	Human adenovirus 5 isolate GyK022 DNA polymerase, penton base, and hexon genes, partial cds.			GyK022		Sweden	1978/2010	Human adenovirus 5
KX868312	Human adenovirus 5 isolate GyK033 DNA polymerase, penton base, and hexon genes, partial cds.			GyK033		Sweden	1978/2010	Human adenovirus 5
KX868317	Human adenovirus 5 isolate GyK038 DNA polymerase, penton base, and hexon genes, partial cds.			GyK038		Sweden	1978/2010	Human adenovirus 5
KX868318	Human adenovirus 5 isolate GyK039 DNA polymerase, penton base, and hexon genes, partial cds.			GyK039		Sweden	1978/2010	Human adenovirus 5
KX868320	Human adenovirus 5 isolate GyK041 DNA polymerase, penton base, and hexon genes, partial cds.			GyK041		Sweden	1978/2010	Human adenovirus 5
KX868325	Human adenovirus 5 isolate GyK046 DNA polymerase, penton base, and hexon genes, partial cds.			GyK046		Sweden	1978/2010	Human adenovirus 5
KX868368	Human adenovirus 5 isolate GyK089 DNA polymerase, penton base, and hexon genes, partial cds.			GyK089		Sweden	1978/2010	Human adenovirus 5
KX868370	Human adenovirus 5 isolate GyK092 DNA polymerase, penton base, and hexon genes, partial cds.			GyK092		Sweden	1978/2010	Human adenovirus 5
KX868377	Human adenovirus 5 isolate GyK099 DNA polymerase, penton base, and hexon genes, partial cds.			GyK099		Sweden	1978/2010	Human adenovirus 5
KX868378	Human adenovirus 5 isolate GyK100 DNA polymerase, penton base, and hexon genes, partial cds.			GyK100		Sweden	1978/2010	Human adenovirus 5
KX868384	Human adenovirus 5 isolate GyK106 penton base and hexon genes, partial cds.			GyK106		Sweden	1978/2010	Human adenovirus 5
KX868388	Human adenovirus 5 isolate GyK110 DNA polymerase, penton base, and hexon genes, partial cds.			GyK110		Sweden	1978/2010	Human adenovirus 5
KX868412	Human adenovirus 5 isolate GyK135 DNA polymerase, penton base, and hexon genes, partial cds.			GyK135		Sweden	1978/2010	Human adenovirus 5
KX868416	Human adenovirus 5 isolate GyK140 hexon gene, partial cds.			GyK140		Sweden	1978/2010	Human adenovirus 5
KX868417	Human adenovirus 5 isolate GyK141 DNA polymerase, penton base, and hexon genes, partial cds.			GyK141		Sweden	1978/2010	Human adenovirus 5
KX868425	Human adenovirus 5 isolate GyK149 DNA polymerase, penton base, and hexon genes, partial cds.			GyK149		Sweden	1978/2010	Human adenovirus 5
KX868426	Human adenovirus 5 isolate GyK150 DNA polymerase and hexon genes, partial cds.			GyK150		Sweden	1978/2010	Human adenovirus 5
KX868427	Human adenovirus 5 isolate GyK151 hexon gene, partial cds.			GyK151		Sweden	1978/2010	Human adenovirus 5
KX868435	Human adenovirus 5 isolate GyK160 DNA polymerase, penton base, and hexon genes, partial cds.			GyK160		Sweden	1978/2010	Human adenovirus 5
KX868436	Human adenovirus 5 isolate GyK161 DNA polymerase, penton base, and hexon genes, partial cds.			GyK161		Sweden	1978/2010	Human adenovirus 5
KX868437	Human adenovirus 5 isolate GyK164 DNA polymerase and hexon genes, partial cds.			GyK164		Sweden	1978/2010	Human adenovirus 5
KX868446	Human adenovirus 5 isolate GyK173 hexon gene, partial cds.			GyK173		Sweden	1978/2010	Human adenovirus 5
KX868461	Human adenovirus 5 isolate GyK188 penton base and hexon genes, partial cds.			GyK188		Sweden	1978/2010	Human adenovirus 5
KX868465	Human adenovirus 5 isolate GyK192 DNA polymerase and hexon genes, partial cds.			GyK192		Sweden	1978/2010	Human adenovirus 5
KX868466	Human adenovirus 5 isolate GyK193, complete genome.			GyK193		Sweden	2000	Human adenovirus 5
LC269848	Human mastadenovirus C gene for hexon, partial cds, strain: 8-Yamagata-2017.					Japan: Yamagata	2017	Human mastadenovirus C	6	8-Yamagata-2017
MF681662	Human mastadenovirus C strain HAdV-5var, complete genome.							Human mastadenovirus C		HAdV-5var
MH121094	Human mastadenovirus C strain 25C5, partial genome.					Germany		Human mastadenovirus C		25C5
X02997 J01966 J01980 K02368 V00029 V00030	Adenovirus type 5 hexon, 23k, 100k and dna binding protein (coordinates 50.88% to 71.91% as measured by <ad2>).	6258160,6117824,6308889,6316645,6202684	Link					Human adenovirus 5
AB023546	Human adenovirus type 8 hexon gene, partial cds.	10488216	Link					Human adenovirus D8
AB090341	Human adenovirus 8 gene for hexon protein, partial cds, strain: 16H.	12560390	Link			Japan: Hiroshima		Human adenovirus D8	Ad8	16H
AB090342	Human adenovirus 8 gene for hexon protein, partial cds, strain: 12H.	12560390	Link			Japan: Hiroshima		Human adenovirus D8	Ad8	12H
AB090343	Human adenovirus 8 gene for hexon protein, partial cds, strain: 43H.	12560390	Link			Japan: Hiroshima		Human adenovirus D8	Ad8	43H
AB090344	Human adenovirus 8 gene for hexon protein, partial cds, strain: M92.	12560390	Link			Japan: Miyazaki		Human adenovirus D8	Ad8	M92
AB090346	Human adenovirus 8 gene for hexon protein, partial cds, strain: Trim.	12560390	Link			USA		Human adenovirus D8	Ad8	Trim
AB330089	Human adenovirus 8 gene for hexon, complete cds, strain: Trim.	18385435	Link					Human adenovirus D8		Trim
AB361056	Human adenovirus 8 gene for hexon protein, complete cds, strain: TC-7223.							Human adenovirus D8		TC-7223
AB361057	Human adenovirus 8 gene for hexon protein, complete cds, strain: TC-6821.							Human adenovirus D8		TC-6821
AB361058	Human adenovirus 8 gene for hexon protein, complete cds, strain: TC-26218.							Human adenovirus D8		TC-26218
AB448767	Human adenovirus 8 genomic DNA, complete genome, isolate: Trim.	19264666	Link	Trim				Human adenovirus D8	8
AB448768	Human adenovirus 8 genomic DNA, complete genome, isolate: 8b.	19264666	Link	8b				Human adenovirus D8	8
AB448769	Human adenovirus 8 genomic DNA, complete genome, isolate: 8e.	19264666	Link	8e				Human adenovirus D8	8
AB500121	Human adenovirus 8 hexon gene for hexon protein, complete cds, isolate: sapporo/1994.	19458172	Link	sapporo/1994				Human adenovirus D8	8
AB628209	Human adenovirus 8 gene for hexon protein, partial cds, strain: M44.	25464969	Link			Japan		Human adenovirus D8	8	M44
AB746853	Human adenovirus 8 DNA, complete genome, strain: Trim variant.	23152510	Link					Human adenovirus D8	8	Trim variant
AB897885	Human adenovirus D8 DNA, complete genome, strain: S9.					Saudi Arabia	2011	Human adenovirus D8		S9
DQ115456	Human adenovirus type 8 hexon protein gene, partial cds.	16502282	Link					Human adenovirus D8		Trim
DQ149614	Human adenovirus type 8 hexon protein gene, complete cds.	16188965	Link					Human adenovirus D8	8
EF205321	Human adenovirus type 8 isolate TWT150 hexon gene, partial cds.	17978083	Link	TWT150		Spain		Human adenovirus D8	8
EF205322	Human adenovirus type 8 isolate TWT018 hexon gene, partial cds.	17978083	Link	TWT018		Spain		Human adenovirus D8	8
KP016719	Human adenovirus D8 strain Ger/Celle/06_2010, complete genome.					Germany	Jun-2010	Human adenovirus D8	8	Ger/Celle/06_2010
KP016720	Human adenovirus D8 strain Ger/Celle/06_2010, complete genome.					Germany	Jun-2010	Human adenovirus D8	8	Ger/Celle/06_2010
KP016721	Human adenovirus D8 strain Ger/Hannover/07_2010, complete genome.					Germany	Jul-2010	Human adenovirus D8	8	Ger/Hannover/07_2010
KP016722	Human adenovirus D8 strain Ger/Bottrop/12_2011, complete genome.					Germany	Dec-2011	Human adenovirus D8	8	Ger/Bottrop/12_2011
KP016723	Human adenovirus D8 strain Ger/Bottrop/12_2011, complete genome.					Germany	Dec-2011	Human adenovirus D8	8	Ger/Bottrop/12_2011
KP016724	Human adenovirus D8 strain Ger/Bottrop/12_2011, complete genome.					Germany	Dec-2011	Human adenovirus D8	8	Ger/Bottrop/12_2011
KP016725	Human adenovirus D8 strain Ger/Karlsruhe/01_2012, complete genome.					Germany	Jan-2012	Human adenovirus D8	8	Ger/Karlsruhe/01_2012
KP016726	Human adenovirus D8 strain Ger/Hannover/08_2012, complete genome.					Germany	Aug-2012	Human adenovirus D8	8	Ger/Hannover/08_2012
KP016727	Human adenovirus D8 strain Ger/Celle/03_2012, complete genome.					Germany	Mar-2012	Human adenovirus D8	8	Ger/Celle/03_2012
KP016728	Human adenovirus D8 strain Ger/Bottrop/06_2012, complete genome.					Germany	Jun-2012	Human adenovirus D8	8	Ger/Bottrop/06_2012
KP016729	Human adenovirus D8 strain Ger/Lanshut/08_2012, complete genome.					Germany	Aug-2012	Human adenovirus D8	8	Ger/Lanshut/08_2012
KP016730	Human adenovirus D8 strain Ger/Teltow/09_2012, complete genome.					Germany	Sep-2012	Human adenovirus D8	8	Ger/Teltow/09_2012
KP016731	Human adenovirus D8 strain Ger/Luneburg/11_2012, complete genome.					Germany	Nov-2012	Human adenovirus D8	8	Ger/Luneburg/11_2012
KP016732	Human adenovirus D8 strain Ger/Luneburg/11_2012, complete genome.					Germany	Nov-2012	Human adenovirus D8	8	Ger/Luneburg/11_2012
KP016733	Human adenovirus D8 strain Ger/Cologne/12_2012, complete genome.					Germany	Dec-2012	Human adenovirus D8	8	Ger/Cologne/12_2012
KP016734	Human adenovirus D8 strain Ger/Celle/12_2012, complete genome.					Germany	Dec-2012	Human adenovirus D8	8	Ger/Celle/12_2012
KP016735	Human adenovirus D8 strain Ger/Arnsberg/12_2012, complete genome.					Germany	Dec-2012	Human adenovirus D8	8	Ger/Arnsberg/12_2012
KP016736	Human adenovirus D8 strain Ger/Dortmund/01_2013, complete genome.					Germany	Jan-2013	Human adenovirus D8	8	Ger/Dortmund/01_2013
KP016737	Human adenovirus D8 strain Ger/Freiburg/12_2012, complete genome.					Germany	Dec-2012	Human adenovirus D8	8	Ger/Freiburg/12_2012
KP016738	Human adenovirus D8 strain Ger/Mulheim-Ruhr/01_2013, complete genome.					Germany	Jan-2013	Human adenovirus D8	8	Ger/Mulheim-Ruhr/01_2013
KP016739	Human adenovirus D8 strain Ger/Cottbus/02_2013, complete genome.					Germany	Feb-2013	Human adenovirus D8	8	Ger/Cottbus/02_2013
KP016740	Human adenovirus D8 strain Ger/Bottrop/02_2013, complete genome.					Germany	Feb-2013	Human adenovirus D8	8	Ger/Bottrop/02_2013
KP016741	Human adenovirus D8 strain Ger/Heidelberg/12_2013, complete genome.					Germany	Dec-2013	Human adenovirus D8	8	Ger/Heidelberg/12_2013
KP016742	Human adenovirus D8 strain Ger/Heidelberg/11_2013, complete genome.					Germany	Nov-2013	Human adenovirus D8	8	Ger/Heidelberg/11_2013
KP016743	Human adenovirus D8 strain Ger/Regensburg/07_2012, complete genome.					Germany	Jul-2012	Human adenovirus D8	8	Ger/Regensburg/07_2012
KT340055	Human adenovirus D8 isolate NYS05_2091, complete genome.			NYS05_2091		USA	2012	Human adenovirus D8	8
KT340056	Human adenovirus D8 isolate NYS12_4716, complete genome.			NYS12_4716		USA	2012	Human adenovirus D8	8
KT340057	Human adenovirus D8 isolate NYS12_4717, complete genome.			NYS12_4717		USA	2012	Human adenovirus D8	8
KT340058	Human adenovirus D8 isolate NYS12_4718, complete genome.			NYS12_4718		USA	2012	Human adenovirus D8	8
KT340059	Human adenovirus D8 isolate NYS12_4719, complete genome.			NYS12_4719		USA	2012	Human adenovirus D8	8
KT340060	Human adenovirus D8 isolate NYS12_4720, complete genome.			NYS12_4720		USA	2012	Human adenovirus D8	8
KT340061	Human adenovirus D8 isolate NYS12_4721, complete genome.			NYS12_4721		USA	2012	Human adenovirus D8	8
KT340062	Human adenovirus D8 isolate NYS12_5493, complete genome.			NYS12_5493		USA	2012	Human adenovirus D8	8
KT340063	Human adenovirus D8 isolate NYS12_5670, complete genome.			NYS12_5670		USA	2012	Human adenovirus D8	8
KT340064	Human adenovirus D8 isolate NYS12_5671, complete genome.			NYS12_5671		USA	2012	Human adenovirus D8	8
KT340065	Human adenovirus D8 isolate NYS12_5673, complete genome.			NYS12_5673		USA	2012	Human adenovirus D8	8
KT340066	Human adenovirus D8 isolate NYS12_5676, complete genome.			NYS12_5676		USA	2012	Human adenovirus D8	8
KT340067	Human adenovirus D8 isolate NYS12_5678, complete genome.			NYS12_5678		USA	2012	Human adenovirus D8	8
KT340068	Human adenovirus D8 isolate NYS12_5792, complete genome.			NYS12_5792		USA	2012	Human adenovirus D8	8
KT340069	Human adenovirus D8 isolate NYS12_6095, complete genome.			NYS12_6095		USA	2012	Human adenovirus D8	8
KT340070	Human adenovirus D8 isolate NYS12_13421, complete genome.			NYS12_13421		USA	2012	Human adenovirus D8	8
KT340071	Human adenovirus D8 isolate NYS05_2088, complete genome.			NYS05_2088		USA	2005	Human adenovirus D8	8
KT862545	Human adenovirus D8 strain Ger/Berlin/04_2003, complete genome.					Germany	Apr-2003	Human adenovirus D8	8	Ger/Berlin/04_2003
KT862546	Human adenovirus D8 strain Ger/Neubrandenburg/08_2006, complete genome.					Germany	Aug-2006	Human adenovirus D8	8	Ger/Neubrandenburg/08_2006
KT862547	Human adenovirus D8 strain Ger/Celle/09_2014, complete genome.					Germany	Sep-2014	Human adenovirus D8	8	Ger/Celle/09_2014
KT862548	Human adenovirus D8 strain Ger/Krefeld/11_2005, complete genome.					Germany	Nov-2005	Human adenovirus D8	8	Ger/Krefeld/11_2005
KT862549	Human adenovirus D8 strain Ger/Hannover/10_2014, complete genome.					Germany	Oct-2014	Human adenovirus D8	8	Ger/Hannover/10_2014
KU170722	Human mastadenovirus D isolate C174-TUN00 hexon gene, partial cds.	26957298	Link	C174-TUN00		Tunisia	2000	Human mastadenovirus D
KU170723	Human mastadenovirus D isolate C316-TUN01 hexon gene, partial cds.	26957298	Link	C316-TUN01		Tunisia	2001	Human mastadenovirus D
KU170724	Human mastadenovirus D isolate C129-TUN02 hexon gene, partial cds.	26957298	Link	C129-TUN02		Tunisia	2002	Human mastadenovirus D
KU170725	Human mastadenovirus D isolate C003-TUN03 hexon gene, partial cds.	26957298	Link	C003-TUN03		Tunisia	2003	Human mastadenovirus D
KU170726	Human mastadenovirus D isolate C007-TUN04 hexon gene, partial cds.	26957298	Link	C007-TUN04		Tunisia	2004	Human mastadenovirus D
KU170727	Human mastadenovirus D isolate C036-TUN06 hexon gene, partial cds.	26957298	Link	C036-TUN06		Tunisia	2006	Human mastadenovirus D
KU170728	Human mastadenovirus D isolate C103-TUN08 hexon gene, partial cds.	26957298	Link	C103-TUN08		Tunisia	2008	Human mastadenovirus D
KU170729	Human mastadenovirus D isolate C005-TUN11 hexon gene, partial cds.	26957298	Link	C005-TUN11		Tunisia	2011	Human mastadenovirus D
KU170730	Human mastadenovirus D isolate C009-TUN11 hexon gene, partial cds.	26957298	Link	C009-TUN11		Tunisia	2011	Human mastadenovirus D
KU170731	Human mastadenovirus D isolate C121-TUN12 hexon gene, partial cds.	26957298	Link	C121-TUN12		Tunisia	2012	Human mastadenovirus D
KU170732	Human mastadenovirus D isolate C193-TUN12 hexon gene, partial cds.	26957298	Link	C193-TUN12		Tunisia	2012	Human mastadenovirus D
KU170733	Human mastadenovirus D isolate C044-TUN13 hexon gene, partial cds.	26957298	Link	C044-TUN13		Tunisia	2013	Human mastadenovirus D
KU170734	Human mastadenovirus D isolate C145-TUN13 hexon gene, partial cds.	26957298	Link	C145-TUN13		Tunisia	2013	Human mastadenovirus D
KU170735	Human mastadenovirus D isolate C152-TUN12 hexon gene, partial cds.	26957298	Link	C152-TUN12		Tunisia	2013	Human mastadenovirus D
KX868460	Human adenovirus D8 isolate GyK187 DNA polymerase and hexon genes, partial cds.			GyK187		Sweden	1978/2010	Human adenovirus D8
LC215432	Human adenovirus D8 DNA, complete genome, strain: case90_20131544.					Japan:Kumamoto	2013-12-24	Human adenovirus D8	D8	case90_20131544
LC312461	Human adenovirus D8 DNA, complete genome, isolate: Fukuoka_2_2014.	29709978	Link	Fukuoka_2_2014		Japan:Fukuoka, Fukuoka University Hospital	2014-02-04	Human adenovirus D8
LC312462	Human adenovirus D8 DNA, complete genome, isolate: Fukuoka_5_2014.	29709978	Link	Fukuoka_5_2014		Japan:Fukuoka, Fukuoka University Hospital	2014-02-18	Human adenovirus D8
MF363098	Human adenovirus D8 isolate Hu/CHN/Tibet10-03/2016/8 hexon protein gene, complete cds.	28915257	Link	Hu/CHN/Tibet10-03/2016/8		China	10-Oct-2016	Human adenovirus D8
MF363099	Human adenovirus D8 isolate Hu/CHN/Tibet05-12/2016/8 hexon protein gene, complete cds.	28915257	Link	Hu/CHN/Tibet05-12/2016/8		China	20-Apr-2016	Human adenovirus D8
AB330085	Human adenovirus 4 gene for hexon, complete cds, strain: RI-67.	18385435	Link					Human adenovirus E4		RI-67
AB433734	Human adenovirus 4 gene for hexon, partial cds, isolate: Ad4Y91-164.	19038295	Link	Ad4Y91-164		Japan:Yamagata		Human adenovirus E4	4
AB433735	Human adenovirus 4 gene for hexon, partial cds, isolate: Ad4Y91-2667.	19038295	Link	Ad4Y91-2667		Japan:Yamagata		Human adenovirus E4	4
AB433736	Human adenovirus 4 gene for hexon, partial cds, isolate: Ad4Y91-2101.	19038295	Link	Ad4Y91-2101		Japan:Yamagata		Human adenovirus E4	4
AB433737	Human adenovirus 4 gene for hexon, partial cds, isolate: Ad4Y92-123.	19038295	Link	Ad4Y92-123		Japan:Yamagata		Human adenovirus E4	4
AB433738	Human adenovirus 4 gene for hexon, partial cds, isolate: Ad4Y92-706.	19038295	Link	Ad4Y92-706		Japan:Yamagata		Human adenovirus E4	4
AB433739	Human adenovirus 4 gene for hexon, partial cds, isolate: Ad4Y92-1169.	19038295	Link	Ad4Y92-1169		Japan:Yamagata		Human adenovirus E4	4
AB433740	Human adenovirus 4 gene for hexon, partial cds, isolate: Ad4Y95-3486.	19038295	Link	Ad4Y95-3486		Japan:Yamagata		Human adenovirus E4	4
AB433741	Human adenovirus 4 gene for hexon, partial cds, isolate: Ad4Y97-1256.	19038295	Link	Ad4Y97-1256		Japan:Yamagata		Human adenovirus E4	4
AB433742	Human adenovirus 4 gene for hexon, partial cds, isolate: Ad4Y97-817.	19038295	Link	Ad4Y97-817		Japan:Yamagata		Human adenovirus E4	4
AB433743	Human adenovirus 4 gene for hexon, partial cds, isolate: Ad4Y97-1428.	19038295	Link	Ad4Y97-1428		Japan:Yamagata		Human adenovirus E4	4
AB433744	Human adenovirus 4 gene for hexon, partial cds, isolate: Ad4K98-262.	19038295	Link	Ad4K98-262		Japan:Yamagata		Human adenovirus E4	4
AB433745	Human adenovirus 4 gene for hexon, partial cds, isolate: Ad4K98-465.	19038295	Link	Ad4K98-465		Japan:Yamagata		Human adenovirus E4	4
AB433746	Human adenovirus 4 gene for hexon, partial cds, isolate: 1512-Yamagata-01.	19038295	Link	1512-Yamagata-01		Japan:Yamagata		Human adenovirus E4	4
AB433747	Human adenovirus 4 gene for hexon, partial cds, isolate: 1632-Yamagata-01.	19038295	Link	1632-Yamagata-01		Japan:Yamagata		Human adenovirus E4	4
AB433748	Human adenovirus 4 gene for hexon, partial cds, isolate: 1684-Yamagata-01.	19038295	Link	1684-Yamagata-01		Japan:Yamagata		Human adenovirus E4	4
AB433749	Human adenovirus 4 gene for hexon, partial cds, isolate: 939-Yamagata-02.	19038295	Link	939-Yamagata-02		Japan:Yamagata		Human adenovirus E4	4
AB433750	Human adenovirus 4 gene for hexon, partial cds, isolate: 2011-Yamagata-02.	19038295	Link	2011-Yamagata-02		Japan:Yamagata		Human adenovirus E4	4
AB433751	Human adenovirus 4 gene for hexon, partial cds, isolate: 2172-Yamagata-04.	19038295	Link	2172-Yamagata-04		Japan:Yamagata		Human adenovirus E4	4
AB433752	Human adenovirus 4 gene for hexon, partial cds, isolate: 547-Yamagata-07.	19038295	Link	547-Yamagata-07		Japan:Yamagata		Human adenovirus E4	4
AB433753	Human adenovirus 4 gene for hexon, partial cds, isolate: 696-Yamagata-07.	19038295	Link	696-Yamagata-07		Japan:Yamagata		Human adenovirus E4	4
AB433754	Human adenovirus 4 gene for hexon, partial cds, isolate: 617-Yamagata-02.	19038295	Link	617-Yamagata-02		Japan:Yamagata		Human adenovirus E4	4
AB433755	Human adenovirus 4 gene for hexon, partial cds, isolate: 1597-Yamagata-03.	19038295	Link	1597-Yamagata-03		Japan:Yamagata		Human adenovirus E4	4
AB433756	Human adenovirus 4 gene for hexon, partial cds, isolate: 1699-Yamagata-06.	19038295	Link	1699-Yamagata-06		Japan:Yamagata		Human adenovirus E4	4
AB436562	Human adenovirus 4 gene for hexon, partial cds.	19038295	Link					Human adenovirus E4	4	Ad4P
AF065062	Human adenovirus type 4 strain RI-67 pVI core protein (pVI) gene, partial cds; hexon protein (hexon) gene, complete cds; and p23 protease (p23) gene, partial cds.	10074533	Link					Human adenovirus E4		RI-67
AF065063	Human adenovirus type 4 strain CL 68578 pVI core protein (pVI) gene, partial cds; hexon protein (hexon) gene, complete cds; and p23 protease (p23) gene, partial cds.	10074533	Link					Human adenovirus E4		CL 68578
AF065064	Human adenovirus type 4 strain Z-G T95-873 pVI core protein (pVI) gene, partial cds; hexon protein (hexon) gene, complete cds; and p23 protease (p23) gene, partial cds.	10074533	Link	Human adenovirus type 4 variant				Human adenovirus E4		Z-G T95-873
AF542122	Human adenovirus E4 strain KNIH Ad00/6 hexon gene, complete cds.							Human adenovirus E4	4	KNIH Ad00/6
AP014840	Human adenovirus 4a NHRC-21320 DNA, complete genome.					USA	2005	Human adenovirus 4a		NHRC-21320
AP014841	Human adenovirus 4a NHRC-22650 DNA, complete genome.					USA	2006	Human adenovirus 4a		NHRC-22650
AP014842	Human adenovirus 4a NHRC-23703 DNA, complete genome.					USA	2008	Human adenovirus 4a		NHRC-23703
AP014843	Human adenovirus 4a NHRC-25562 DNA, complete genome.					USA	2011	Human adenovirus 4a		NHRC-25562
AP014844	Human adenovirus 4a NHRC-70935 DNA, complete genome.					USA	2004	Human adenovirus 4a		NHRC-70935
AP014845	Human adenovirus 4a NHRC-92165 DNA, complete genome.					USA	2009	Human adenovirus 4a		NHRC-92165
AP014846	Human adenovirus 4a NHRC-20699 DNA, complete genome.					USA	2002	Human adenovirus 4a		NHRC-20699
AP014847	Human adenovirus 4a WPAFB 7 DNA, complete genome.					USA	2009	Human adenovirus 4a		WPAFB 7
AP014848	Human adenovirus 4a NHRC-42269 DNA, complete genome.					USA	2001	Human adenovirus 4a		NHRC-42269
AP014849	Human adenovirus 4a NHRC-11023 DNA, complete genome.					USA	2001	Human adenovirus 4a		NHRC-11023
AP014850	Human adenovirus 4a NHRC-50654 DNA, complete genome.					USA	2001	Human adenovirus 4a		NHRC-50654
AP014851	Human adenovirus 4a NHRC-36401 DNA, complete genome.					USA	2011	Human adenovirus 4a		NHRC-36401
AP014852	Human adenovirus 4p NHRC_90255 DNA, complete genome.					USA	2000	Human adenovirus 4p		NHRC_90255
AP014853	Human adenovirus 4p NHRC_90870 DNA, complete genome.					USA	2004	Human adenovirus 4p		NHRC_90870
AY337237	Human adenovirus type 4 isolate 23.40844.AV4.FJ.99 hexon gene, partial cds.	15071026	Link	23.40844.AV4.FJ.99				Human adenovirus E4
AY337238	Human adenovirus type 4 isolate 26.40781.AV4.FJ.99 hexon gene, partial cds.	15071026	Link	26.40781.AV4.FJ.99				Human adenovirus E4
AY337239	Human adenovirus type 4 isolate 31.275.AV4.V.GL.97 hexon gene, partial cds.	15071026	Link	31.275.AV4.V.GL.97				Human adenovirus E4
AY337240	Human adenovirus type 4 isolate 10.10213.AV4.GL.98 hexon gene, partial cds.	15071026	Link	10.10213.AV4.GL.98				Human adenovirus E4
AY337241	Human adenovirus type 4 isolate 11.40098.AV4.FJ.98 hexon gene, partial cds.	15071026	Link	11.40098.AV4.FJ.98				Human adenovirus E4
AY337242	Human adenovirus type 4 isolate 45.7333.AV4.V.FJ.98 hexon gene, partial cds.	15071026	Link	45.7333.AV4.V.FJ.98				Human adenovirus E4
AY337243	Human adenovirus type 4 isolate 14.10756.AV4.GL.00 hexon gene, partial cds.	15071026	Link	14.10756.AV4.GL.00				Human adenovirus E4
AY337244	Human adenovirus type 4 isolate 27.10206.AV4.GL.98 hexon gene, partial cds.	15071026	Link	27.10206.AV4.GL.98				Human adenovirus E4
AY337245	Human adenovirus type 4 isolate 25.20145.AV4.MCRD.98 hexon gene, partial cds.	15071026	Link	25.20145.AV4.MCRD.98				Human adenovirus E4
AY337246	Human adenovirus type 4 isolate 35.60697.AV4.FB.00 hexon gene, partial cds.	15071026	Link	35.60697.AV4.FB.00				Human adenovirus E4
AY337247	Human adenovirus type 4 isolate 37.60716.AV4.FB.00 hexon gene, partial cds.	15071026	Link	37.60716.AV4.FB.00				Human adenovirus E4
AY337248	Human adenovirus type 4 isolate 51.20044.AV4.MCRD.98 hexon gene, partial cds.	15071026	Link	51.20044.AV4.MCRD.98				Human adenovirus E4
AY337249	Human adenovirus type 4 isolate 46.4476.AV4.V.FLW.97 hexon gene, partial cds.	15071026	Link	46.4476.AV4.V.FLW.97				Human adenovirus E4
AY337250	Human adenovirus type 4 isolate 13.20142.AV4.MCRD.98 hexon gene, partial cds.	15071026	Link	13.20142.AV4.MCRD.98				Human adenovirus E4
AY337251	Human adenovirus type 4 isolate 56.50108.AV4.LACK.00 hexon gene, partial cds.	15071026	Link	56.50108.AV4.LACK.00				Human adenovirus E4
AY337252	Human adenovirus type 4 isolate 65.4185.AV4.V.FLW.97 hexon gene, partial cds.	15071026	Link	65.4185.AV4.V.FLW.97				Human adenovirus E4
AY458656	Human adenovirus 4 strain CL68578, complete genome.	16406799	Link					Human adenovirus E4		CL68578
AY487947	Human adenovirus E, complete genome.	15483252	Link					Human mastadenovirus E	human adenovirus 4	vaccine (CL 68578)
AY594253	Human adenovirus type 4 strain RI-67, complete genome.	15681456	Link					Human adenovirus E4	4	RI-67
AY594254	Human adenovirus type 4 vaccine strain, complete genome.	16000418	Link					Human adenovirus E4	4
AY599835	Human adenovirus type 4 strain NHRC 42606, complete genome.	16481660	Link			USA: Ft. Jackson		Human adenovirus E4	4	NHRC 42606
AY599837	Human adenovirus type 4 strain NHRC 3, complete genome.	16481660	Link			USA: Lackland Air Force Base		Human adenovirus E4	4	NHRC 3
DQ115440	Human adenovirus type 4 hexon protein gene, partial cds.	16502282	Link					Human adenovirus E4		RI-67
EF371058	Human mastadenovirus E isolate NHRC90339, complete genome.	17538885	Link	NHRC90339		USA: Cape May, DE		Human mastadenovirus E
KC570907	Human adenovirus 4 strain N1922/TW/07 hexon gene, partial cds.	24073254	Link			Taiwan	03-May-2007	Human adenovirus E4		N1922/TW/07
KF006344	Human adenovirus 4 strain GZ01, complete genome.					China: Guangzhou	01-Jun-2008	Human adenovirus E4	4	GZ01
KM458629	Human adenovirus 4 strain BJ14 hexon protein gene, complete cds.	25816320	Link			China	2013	Human adenovirus E4	HAdV-4	BJ14
KP723152	Human adenovirus 4 isolate XA0907 hexon protein gene, complete cds.			XA0907		China	28-Aug-2009	Human adenovirus E4
KP723153	Human adenovirus 4 isolate XA1302 hexon protein gene, complete cds.			XA1302		China	12-Sep-2013	Human adenovirus E4
KP723154	Human adenovirus 4 isolate XA1303 hexon protein gene, complete cds.			XA1303		China	16-Sep-2013	Human adenovirus E4
KR090805	Human adenovirus 4 isolate GZ_37_2011 hexon gene, partial cds.	27171486	Link	GZ_37_2011		China	13-Sep-2011	Human adenovirus E4	4
KU145048	Human adenovirus E4 isolate HAdV4/18143/MYS/2011 hexon gene, partial cds.			HAdV4/18143/MYS/2011		Malaysia: Kuala Lumpur	19-Sep-2011	Human adenovirus E4
KU145049	Human adenovirus E4 isolate HAdV4/47920/MYS/2011 hexon gene, partial cds.			HAdV4/47920/MYS/2011		Malaysia: Kuala Lumpur	24-Nov-2011	Human adenovirus E4
KU145050	Human adenovirus E4 isolate HAdV4/88215/MYS/2013 hexon gene, partial cds.			HAdV4/88215/MYS/2013		Malaysia: Kuala Lumpur	16-Jan-2013	Human adenovirus E4
KU145051	Human adenovirus E4 isolate HAdV4/95918/MYS/2013 hexon gene, partial cds.			HAdV4/95918/MYS/2013		Malaysia: Kuala Lumpur	29-Jan-2013	Human adenovirus E4
KX384945	Human adenovirus E4 strain T158/Ft Jackson South Carolina USA/2002, complete genome.	28198541	Link			USA: Fort Jackson, SC	26-Nov-2002	Human adenovirus E4	4	T158/Ft Jackson South Carolina USA/2002
KX384946	Human adenovirus E4 strain V2029E/Georgia USA/1986, complete genome.	28198541	Link			USA: Georgia	1986	Human adenovirus E4	4	V2029E/Georgia USA/1986
KX384947	Human adenovirus E4 strain RU4445/Egypt/1968, complete genome.	28198541	Link			Egypt	1968	Human adenovirus E4	4	RU4445/Egypt/1968
KX384948	Human adenovirus E4 strain RDU2954/New Jersey USA/1966, complete genome.	28198541	Link			USA: New Jersey	1966	Human adenovirus E4	4	RDU2954/New Jersey USA/1966
KX384949	Human adenovirus E4 strain RI-67 (ATCC VR-1572), complete genome.	28198541	Link			USA: Fort Leonard Wood, Missouri	1953	Human adenovirus E4	4	RI-67 (ATCC VR-1572)
KX384950	Human adenovirus E4 strain RU7872/Minnesota USA/1971, complete genome.	28198541	Link			USA: Minnesota	1971	Human adenovirus E4	4	RU7872/Minnesota USA/1971
KX384951	Human adenovirus E4 strain ZG/Indio California USA/1995, complete genome.	28198541	Link			USA: Indio, CA	1995	Human adenovirus E4	4	ZG/Indio California USA/1995
KX384952	Human adenovirus E4 strain 186/Ft Jackson South Carolina USA/1998, complete genome.	28198541	Link			USA: Fort Jackson, SC	1998	Human adenovirus E4	4	186/Ft Jackson South Carolina USA/1998
KX384953	Human adenovirus E4 strain 078/Ft Jackson South Carolina USA/1997, complete genome.	28198541	Link			USA: Fort Jackson, SC	1997	Human adenovirus E4	4	078/Ft Jackson South Carolina USA/1997
KX384954	Human adenovirus E4 strain 10/Ft Jackson South Carolina USA/2001, complete genome.	28198541	Link			USA: Fort Jackson, SC	2001	Human adenovirus E4	4	10/Ft Jackson South Carolina USA/2001
KX384955	Human adenovirus E4 strain V1933/New Mexico USA/1985, complete genome.	28198541	Link			USA: New Mexico	1985	Human adenovirus E4	4	V1933/New Mexico USA/1985
KX384956	Human adenovirus E4 strain V0014/France/1978, complete genome.	28198541	Link			France	1978	Human adenovirus E4	4	V0014/France/1978
KX384957	Human adenovirus E4 strain V1003/New York USA/1981, complete genome.	28198541	Link			USA: New York	1981	Human adenovirus E4	4	V1003/New York USA/1981
KX691689	Human adenovirus E4 strain JXC042/2012 hexon gene, partial cds.					China	2012	Human adenovirus E4		JXC042/2012
KX691690	Human adenovirus E4 strain JXC029/2012 hexon gene, partial cds.					China	2012	Human adenovirus E4		JXC029/2012
KX691691	Human adenovirus E4 strain JXC130/2011 hexon gene, partial cds.					China	2011	Human adenovirus E4		JXC130/2011
KX691692	Human adenovirus E4 strain JXC091/2011 hexon gene, partial cds.					China	2011	Human adenovirus E4		JXC091/2011
KX691693	Human adenovirus E4 strain JXC064/2011 hexon gene, partial cds.					China	2011	Human adenovirus E4		JXC064/2011
KX691694	Human adenovirus E4 strain JXC037/2012 hexon gene, partial cds.					China	2012	Human adenovirus E4		JXC037/2012
KX868310	Human adenovirus E4 isolate GyK031 DNA polymerase, penton base, and hexon genes, partial cds.			GyK031		Sweden	1978/2010	Human adenovirus E4
KX868334	Human adenovirus E4 isolate GyK055 DNA polymerase, penton base, and hexon genes, partial cds.			GyK055		Sweden	1978/2010	Human adenovirus E4
KX868373	Human adenovirus E4 isolate GyK096 DNA polymerase and hexon genes, partial cds.			GyK096		Sweden	1978/2010	Human adenovirus E4
KX868374	Human adenovirus E4 isolate GyK096B DNA polymerase and hexon genes, partial cds.			GyK096B		Sweden	1978/2010	Human adenovirus E4
KX868498	Human adenovirus E4 isolate GyK225, complete genome.			GyK225		Sweden	2000	Human adenovirus E4
KY996442	Human mastadenovirus E strain HAdV-E/USA/9111/2014/P4H4F4, complete genome.	29350143	Link			USA: New York	13-Feb-2014	Human mastadenovirus E	4	HAdV-E/USA/9111/2014/P4H4F4
KY996443	Human mastadenovirus E strain E/USA/38662/2014/P4H4F4, complete genome.	29350143	Link			USA: New York	10-Dec-2014	Human mastadenovirus E	4	E/USA/38662/2014/P4H4F4
KY996444	Human mastadenovirus E strain HAdVE/USA_New York/38813/2014/P4H4F4, complete genome.	29350143	Link			USA	11-Dec-2014	Human mastadenovirus E	4	HAdVE/USA_New York/38813/2014/P4H4F4
KY996445	Human mastadenovirus E strain HAdV-E/USA/33430/2014/P4H4F4, complete genome.	29350143	Link			USA: New York	22-Oct-2014	Human mastadenovirus E	4	HAdV-E/USA/33430/2014/P4H4F4
KY996446	Human mastadenovirus E strain HAdV-E/USA/3477/2015/P4H4F4, complete genome.	29350143	Link			USA: New York	30-Jan-2015	Human mastadenovirus E	4	HAdV-E/USA/3477/2015/P4H4F4
KY996447	Human mastadenovirus E strain HAdV-E/USA/4054/2015/P4H4F4, complete genome.	29350143	Link			USA: New York	04-Feb-2015	Human mastadenovirus E	4	HAdV-E/USA/4054/2015/P4H4F4
KY996448	Human mastadenovirus E strain HAdV-E/USA/4876/2014/P4H4F4, complete genome.	29350143	Link			USA: New York	10-Feb-2014	Human mastadenovirus E	4	HAdV-E/USA/4876/2014/P4H4F4
KY996449	Human mastadenovirus E strain HAdV-E/USA/5497/2013/P4H4F4, complete genome.	29350143	Link			USA: New York	23-Feb-2013	Human mastadenovirus E	4	HAdV-E/USA/5497/2013/P4H4F4
KY996450	Human mastadenovirus E strain HAdV-E/USA/12752/2012/P4H4F4, complete genome.	29350143	Link			USA: New York	26-Apr-2012	Human mastadenovirus E	4	HAdV-E/USA/12752/2012/P4H4F4
KY996451	Human mastadenovirus E strain HAdV-E/USA/27440/2012/P4H4F4, complete genome.	29350143	Link			USA: New York	19-Aug-2012	Human mastadenovirus E	4	HAdV-E/USA/27440/2012/P4H4F4
KY996452	Human mastadenovirus E strain HAdVE/Japan/J1007/1981/P4H4F4, complete genome.	29350143	Link			Japan	1981	Human mastadenovirus E	4	HAdVE/Japan/J1007/1981/P4H4F4
KY996453	Human mastadenovirus E strain HAdVE/USA_Connecticut/TB071911/2011/P4H4F4, complete genome.	29350143	Link			USA	2011	Human mastadenovirus E	4	HAdVE/USA_Connecticut/TB071911/2011/P4H4F4
MF002042	Human mastadenovirus E isolate HAdVE/USA_New York/1418/2015/P4H4F4, complete genome.	29350143	Link	HAdVE/USA_New York/1418/2015/P4H4F4		USA	13-Jan-2015	Human mastadenovirus E	4
MF002043	Human mastadenovirus E isolate HAdVE/USA_New Jersey/RU2533/1966/P4H4F4, complete genome.	29350143	Link	HAdVE/USA_New Jersey/RU2533/1966/P4H4F4		USA	1966	Human mastadenovirus E	4
MG030483	Human adenovirus type 4 isolate NVI1727, complete genome.			NVI1727		USA	08-Sep-2016	Human adenovirus E4	4
MG030484	Human adenovirus type 4 isolate NVI1771, complete genome.			NVI1771		USA	14-Sep-2016	Human adenovirus E4	4
MG030485	Human adenovirus type 4 isolate NVI1692, complete genome.			NVI1692		USA	31-Aug-2016	Human adenovirus E4	4
MG030486	Human adenovirus type 4 isolate NVI1694, complete genome.			NVI1694		USA	31-Aug-2016	Human adenovirus E4	4
NC_003266	Human adenovirus E, complete genome.	15483252	Link					Human mastadenovirus E	human adenovirus 4	vaccine (CL 68578)
X76550	Adenovirus type 4 hexon gene.			RJ-67 (ATCC)				Human adenovirus E4
X84646	Human adenovirus type 4 hexon gene.	7676636	Link	RI-67 (ATCC)				Human adenovirus E4
